# Supplementary material for: Metabolic Needs and Capabilities of Toxoplasma gondii through Combined Computational and Experimental Analysis
Source: PLoS Comput Biol. 2015 May 22;11(5):e1004261. doi: 10.1371/journal.pcbi.1004261 (PMC4441489; doi:10.1371/journal.pcbi.1004261)
Supplement: S1 Table — (XLSX) [file pcbi.1004261.s002.xlsx]

## Sheet: TableE1
#	Gene ID	Metabolic subsystem	Second subsystem	iCS382	PlasmoNet1		PlasmoNet2	ApiLoc	ToxoNet1	TargetP	MitoProt		ApicoAP
1	TGME49_226730	2-methylcitrate cycle	Tricarboxylic acid (TCA) cycle	[m]	[m]	[m]	[m]	multiple: mitochondrion during intracellular tachyzoite and tachyzoite, apicoplast during intracellular tachyzoite	[m]/[a]	0.624|0.091|0.055|0.348|C	0.9955	0.9995	ApicoTP
2	TGME49_284190	2-methylcitrate cycle	Pyruvate metabolism	[m]				[5]: mitochondrion	[m]	0.436|0.04|0.026|0.718|_	0.197	0.3053	No SP
3	TGME49_263130	2-methylcitrate cycle		[m]				[3]: mitochondrion	[m]	0.017|0.231|0.002|0.765|_	0.9521	0.9912	No SP
4	TGME49_213680	2-methylcitrate cycle		[m]				[3]: cytosolic	[c]	0.094|0.186|0.073|0.627|_	0.1982	0.2844	No SP
5	TGME49_293810	2-methylcitrate cycle		[m]				[3]: cytosolic	[c]	0.981|0.015|0.006|0.075|C	0.0778	0.0669	No SP
6	TGME49_315260	Alanine metabolism	Pyruvate metabolism	[c]					[c]	0.103|0.835|0|0.039|M	0.0437	0.0235	No SP
7	TGME49_203500	Alanine metabolism	Pyruvate metabolism						[c]	0.176|0.04|0.037|0.916|_	0.1354	0.4751	No SP
8	TGME49_264030	Alanine metabolism	Pyruvate metabolism						[c]	0.199|0.098|0.03|0.876|_	0.8615	0.7283	No SP
9	TGME49_219540	Alanine metabolism						[7] annotated: cytoplasm	[c]	0.004|0.11|0.217|0.893|_	0.0385	0.0436	non-ApicoTP
10	TGME49_231350	Aminosugars metabolism	Glutamate metabolism	[c]	[a]	[a]	[a]		[c]	0.005|0.073|0.037|0.26|_	0.9861	0.9973	No SP
11	TGME49_264780	Aminosugars metabolism	Starch and galactose metabolism	[c]			[c]		[c]	0.267|0.021|0.002|0.522|_	0.0068	0.0105	No SP
12	TGME49_244520	Aminosugars metabolism	N-glycan biosynthesis	[c]	[c]	[c]			[c]	0.912|0.024|0.001|0.044|C	0.111	0.1223	non-ApicoTP
13	TGME49_264650	Aminosugars metabolism		[c]			[c]		[c]	0.175|0.102|0.062|0.771|_	0.006	0.008	No SP
14	TGME49_268340	Aminosugars metabolism	N-glycan biosynthesis						[c]	0.137|0.478|0.004|0.072|M	0.0288	0.037	No SP
15	TGME49_253430	Asparagine and Aspartate metabolism		[c]	[c]	[c]	[c]		[c]	0.094|0.407|0.076|0.573|_	0.4285	0.3536	No SP
16	TGME49_291640	Asparagine and Aspartate metabolism	Pyrimidine metabolism	[c]	[a]	[a]	[a]		[c]	0.535|0.113|0.055|0.275|C	0.2119	0.1395	No SP
17	TGME49_248600	Asparagine and Aspartate metabolism	Pyruvate metabolism	[c]	[c]	[c]	[c]		[c]	0.05|0.029|0.216|0.493|_	0.087	0.0604	No SP
18	TGME49_202530	Asparagine and Aspartate metabolism						[7] annotated: cytoplasm	[c]	0.011|0.061|0.465|0.486|_	0.0508	0.066	No SP
19	TGME49_270510	Asparagine and Aspartate metabolism						[7] annotated: cytoplasm	[c]	0.429|0.646|0.02|0.002|M	0.9513	0.9962	ApicoTP
20	TGME49_279450	Asparagine and Aspartate metabolism	Purine metabolism	[c]	[c]	[c]	[c]		[c]	0.222|0.682|0.035|0.084|M	0.0328	0.0546	No SP
21	TGME49_202800	Electron transport chain							[m]	0.064|0.087|0.152|0.964|_	0.9592	0.9987	ApicoTP
22	TGME49_204400	Electron transport chain		[c]/[m]					[m]	0.164|0.114|0.019|0.783|_	0.9902	0.9957	non-ApicoTP
23	TGME49_206310	Electron transport chain					[m]		[m]	0.384|0.293|0.013|0.652|_	0.9565	0.9529	No SP
24	TGME49_209260	Electron transport chain		[m]					[m]	0.043|0.846|0.011|0.192|M	0.9981	0.9996	No SP
25	TGME49_210790	Electron transport chain	Pyrimidine metabolism	[m]	[c]	[c]			[m]	0.404|0.398|0.011|0.038|C	0.8224	0.8196	No SP
26	TGME49_215280	Electron transport chain	Tricarboxylic acid (TCA) cycle	[m]	[m]	[m]	[m]		[m]	0.476|0.041|0.214|0.519|_	0.9737	0.9009	No SP
27	TGME49_215590	Electron transport chain	Tricarboxylic acid (TCA) cycle	[m]	[m]	[m]	[m]		[m]	0.385|0.863|0.003|0.017|M	0.9959	0.996	non-ApicoTP
28	TGME49_226000	Electron transport chain							[m]	0.192|0.842|0.042|0.015|M	0.7362	0.7511	No SP
29	TGME49_226590	Electron transport chain							[m]	0.342|0.003|0.184|0.008|C	0.1815	0.3484	No SP
30	TGME49_228180	Electron transport chain			[m]/[n]	[m]/[n]	[m]		[m]	0.541|0.101|0.126|0.404|C	0.0325	0.0493	No SP
31	TGME49_231910	Electron transport chain		[c]/[m]					[m]	0.087|0.317|0.073|0.014|M	0.9637	0.9857	non-ApicoTP
32	TGME49_240550	Electron transport chain							[m]	0.423|0.876|0.003|0.003|M	0.0259	0.0883	No SP
33	TGME49_249720	Electron transport chain		[c]/[m]					[m]	0.047|0.369|0.001|0.177|M	0.9669	0.9898	No SP
34	TGME49_251470	Electron transport chain	Vacuolar-ATPase						[m]	0.201|0.216|0.027|0.57|_	0.0038	0.0034	No SP
35	TGME49_254260	Electron transport chain							[m]	0.125|0.306|0.004|0.53|_	0.1621	0.2364	No SP
36	TGME49_261950	Electron transport chain		[c]					[m]	0.013|0.63|0.011|0.844|_	0.99	0.9949	No SP
37	TGME49_263730	Electron transport chain	Glycolysis			[m]	[m]		[m]	0.019|0.662|0.013|0.105|M	0.9635	0.8878	non-ApicoTP
38	TGME49_284540	Electron transport chain		[c]					[m]	0.02|0.751|0.032|0.712|M	0.9861	0.987	No SP
39	TGME49_288500	Electron transport chain	Tricarboxylic acid (TCA) cycle		[m]	[m]	[m]	mitochondrion during tachyzoite	[m]	0.156|0.179|0.023|0.675|_	0.9872	0.9918	No SP
40	TGME49_288830	Electron transport chain		[m]	[m]	[m]	[m]	mitochondrion during bradyzoite and tachyzoite	[m]	0.132|0.094|0.009|0.744|_	0.9938	0.9934	No SP
41	TGME49_306390	Electron transport chain		[m]					[m]	0.933|0.279|0.002|0.006|C	0.0862	0.0809	No SP
42	TGME49_314820	Electron transport chain							[m]	0.061|0.07|0.007|0.956|_	0.4572	0.4589	No SP
43	TGME49_307570	Electron transport chain	Glycolysis	[c]		[m]/[a]	[a]		[a]	0.157|0.117|0.027|0.748|_	0.092	0.0914	No SP
44	TGME49_276110	Examples of other protoheme containing proteins in Toxoplasma gondii genome	Recycling of phospholipids				[a]		[c]	0.021|0.756|0.06|0.36|M	0.0112	0.0071	No SP
45	TGME49_254370	Examples of other protoheme containing proteins in Toxoplasma gondii genome	Purine metabolism		[c]	[c]	[c]		[c]	0.746|0.122|0.001|0.225|C	0.0609	0.1699	No SP
46	TGME49_217740	Fatty acid biosynthesis in the apicoplast (FAS II system)		[a]	[a]	[a]	[m]/[a]	[1]: predicted plastid	[a]	0.385|0.593|0.005|0.022|M	0.3834	0.9599	ApicoTP
47	TGME49_238950	Fatty acid biosynthesis in the apicoplast (FAS II system)	Recycling of phospholipids		[a]	[a]	[a]		[c]	0.03|0.464|0.226|0.105|M	0.8281	0.5818	No SP
48	TGME49_262910	Fatty acid biosynthesis in the apicoplast (FAS II system)	Recycling of phospholipids		[m]	[m]	[m]		[a]	0.569|0.417|0.001|0.009|C	0.0023	0.0043	No SP
49	TGME49_269400	Fatty acid biosynthesis in the apicoplast (FAS II system)		[a]					[a]	0.144|0.13|0.034|0.817|_	0.2797	0.438	ApicoTP
50	TGME49_297070	Fatty acid biosynthesis in the apicoplast (FAS II system)	Pyruvate metabolism						[a]	0.215|0.028|0.118|0.005|C	0.5431	0.5923	non-ApicoTP
51	TGME49_313050	Fatty acid biosynthesis in the apicoplast (FAS II system)		[a]					[a]	0.809|0.038|0.002|0.483|C	0.0981	0.1907	ApicoTP
52	TGME49_210260	Fatty acid biosynthesis in the apicoplast (FAS II system)	Glycolysis	[c]			[a]		[c]	0.104|0.265|0.02|0.029|M	0.1654	0.1763	No SP
53	TGME49_251930	Fatty acid biosynthesis in the apicoplast (FAS II system)		[a]	[a]	[a]	[a]	apicoplast during bradyzoite and early multinucleate tachyzoite and extracellular merozoite and macrogamete and microgamete and multinucleate mid-stage schizont and tachyzoite	[a]	0.085|0.332|0.012|0.024|M	0.799	0.9477	ApicoTP
54	TGME49_270910	Fatty acid biosynthesis in the apicoplast (FAS II system)	Recycling of phospholipids	[c]	[a]	[a]	[a]		[a]	0.002|0.793|0.191|0.061|M	0.81	0.3532	No SP
55	TGME49_225990	Fatty acid biosynthesis in the apicoplast (FAS II system)		[a]	[a]	[a]	[a]	[1]: predicted plastid	[a]	0.581|0.447|0.002|0.304|C	0.9815	0.9975	ApicoTP
56	TGME49_293590	Fatty acid biosynthesis in the apicoplast (FAS II system)			[a]	[a]	[a]	[1]: predicted plastid	[a]	0.077|0.064|0.081|0.891|_	0.8224	0.9852	ApicoTP
57	TGME49_231890	Fatty acid biosynthesis in the apicoplast (FAS II system)		[a]	[c]/[a]	[c]/[a]	[a]	[1]: predicted plastid	[a]	0.33|0.023|0.002|0.465|_	0.0921	0.1445	No SP
58	TGME49_240860	Fatty acid biosynthesis in the apicoplast (FAS II system)	Recycling of phospholipids	[c]					[c]	0.022|0.559|0.001|0.256|M	0.2869	0.3164	non-ApicoTP
59	TGME49_259950	Fatty acid biosynthesis in the apicoplast (FAS II system)	Pyruvate metabolism						[a]	0.063|0.063|0.16|0.946|_	0.028	0.0291	No SP
60	TGME49_221320	Fatty acid biosynthesis in the apicoplast (FAS II system)		[a]			[a]	apicoplast	[a]	0.035|0.07|0.045|0.925|_	0.9406	0.942	non-ApicoTP
61	TGME49_321570	Fatty acid biosynthesis in the apicoplast (FAS II system)				[a]	[a]	apicoplast during bradyzoite and tachyzoite	[a]	0.256|0.168|0.065|0.292|_	0.0235	0.0345	ApicoTP
62	TGME49_294820	Fatty acid elongation in the cytosol (FAS I system)		[a]			[a]	[6]: cytosol	[c]	0.061|0.674|0.116|0.04|M	0.0234	0.1091	No SP
63	TGME49_236980	Fatty acid elongation in the cytosol (FAS I system)							[c]	0.037|0.157|0.434|0.001|S	0.3306	0.3492	No SP
64	TGME49_218560	Fatty acid elongation in the cytosol (FAS I system)	Fatty acid elongation via elongase pathway of ER	[c]			[a]	cytosol	[c]	0.451|0.114|0|0.347|C	0.0216	0.0565	No SP
65	TGME49_232730	Fatty acid elongation via elongase pathway of ER	Recycling of phospholipids		[c]	[c]	[c]		[c]	0.334|0.195|0.002|0.406|_	0.0033	0.0091	No SP
66	TGME49_263710	Fatty acid elongation via elongase pathway of ER						cortical endoplasmic reticulum and perinuclear endoplasmic reticulum	[c]	0.134|0.145|0.103|0.849|_	0.1322	0.1005	No SP
67	TGME49_310080	Fatty acid elongation via elongase pathway of ER	Sphingomyelin and ceramide metabolism	[a]			[a]		[c]	0.16|0.831|0.037|0.03|M	0.0114	0.0115	No SP
68	TGME49_243800	Fatty acid elongation via elongase pathway of ER	Sphingomyelin and ceramide metabolism	[a]		[c]/[a]	[a]		[c]	0.07|0.133|0.132|0.842|_	0.0182	0.023	No SP
69	TGME49_247760	Fatty acid elongation via elongase pathway of ER	Sphingomyelin and ceramide metabolism	[a]			[a]		[c]	0.443|0.116|0.091|0.27|C	0.0386	0.0296	No SP
70	TGME49_310150	Fatty acid elongation via elongase pathway of ER	Sphingomyelin and ceramide metabolism	[a]			[a]		[c]	0.476|0.767|0.006|0.021|M	0.2425	0.3792	No SP
71	TGME49_297220	Fatty acid elongation via elongase pathway of ER	Sphingomyelin and ceramide metabolism	[a]			[a]		[c]	0.797|0.167|0|0.055|C	0.0503	0.0361	No SP
72	TGME49_205350	Fatty acid elongation via elongase pathway of ER			[a]	[a]			[c]	0.648|0.046|0.006|0.35|C	0.1354	0.1304	No SP
73	TGME49_253880	Fatty acid elongation via elongase pathway of ER							[c]	0.551|0.478|0.008|0.002|C	0.2481	0.628	non-ApicoTP
74	TGME49_271888	Fatty acid elongation via elongase pathway of ER	Lysine degradation		[a]	[a]	[a]		[c]	0.046|0.037|0.016|0.654|_	0.6	0.7443	No SP
75	TGME49_242380	Fatty acid elongation via elongase pathway of ER							[c]	0.273|0.144|0.046|0.751|_	0.1811	0.1604	No SP
76	TGME49_285240	Fatty acid elongation via elongase pathway of ER			[c]	[c]	[c]		[c]	0.014|0.191|0.045|0.873|_	0.9522	0.9324	non-ApicoTP
77	TGME49_311290	Fatty acid elongation via elongase pathway of ER							[c]	0|0.52|0.281|0.086|M	0.4536	0.6004	No SP
78	TGME49_226370	Fatty acid elongation via elongase pathway of ER	Recycling of phospholipids				[c]		[c]	0.526|0.053|0.096|0.676|_	0.3413	0.7243	non-ApicoTP
79	TGME49_203580	Fatty acid elongation via elongase pathway of ER							[c]	0.453|0.027|0.072|0.87|_	0.2766	0.311	No SP
80	TGME49_311780	Fatty acid recycling and degradation		[c]					[c]	0.048|0.328|0.11|0.151|M	0.0152	0.0364	No SP
81	TGME49_234570	Fatty acid recycling and degradation	Leucine, Isoleucine and Valine metabolism	[m]			[a]	anterior vesicle and cytosol and posterior vesicle during intracellular tachyzoite	[c]	0.3|0.639|0.001|0.071|M	0.0433	0.0364	No SP
82	TGME49_232090	Fatty acid recycling and degradation							[m]	0.061|0.023|0.239|0.943|_	0.9985	0.9998	ApicoTP
83	TGME49_247500	Fatty acid recycling and degradation		[m]					[m]	0.127|0.095|0.015|0.906|_	0.0657	0.1013	No SP
84	TGME49_315480	Fatty acid recycling and degradation		[m]					[m]	0.216|0.433|0.025|0.31|M	0.0269	0.0282	No SP
85	TGME49_288450	Fatty acid recycling and degradation	Leucine, Isoleucine and Valine metabolism	[c]					[m]	0.161|0.152|0.049|0.728|_	0.9736	0.9763	No SP
86	TGME49_301120	Fatty acid recycling and degradation	Pyruvate metabolism	[m]	[c]	[c]	[c]		[m]	0.059|0.033|0.907|0.011|S	0.9961	0.9856	No SP
87	TGME49_273740	Fatty acid recycling and degradation	Leucine, Isoleucine and Valine metabolism	[m]			[c]		[m]	0.169|0.23|0.026|0.831|_	0.6998	0.7483	No SP
88	TGME49_317705	Fatty acid recycling and degradation	Leucine, Isoleucine and Valine metabolism	[m]			[c]		[m]	0.443|0.499|0.003|0.047|M	0.9259	0.9632	No SP
89	TGME49_310830	Fatty acid recycling and degradation	Leucine, Isoleucine and Valine metabolism	[m]					[m]	0.017|0.015|0.615|0.024|S	0.0865	0.0346	No SP
90	TGME49_202140	Fatty acid recycling and degradation	Leucine, Isoleucine and Valine metabolism	[m]					[m]	0.67|0.241|0.004|0.006|C	0.0556	0.0726	No SP
91	TGME49_202920	Folate biosynthesis	Shikimate Biosynthesis	[c]	[c]	[c]	[c]		[c]	0.036|0.318|0.102|0.089|M	0.1013	0.1405	No SP
92	TGME49_231920	Folate biosynthesis		[c]					[c]	0.278|0.119|0.088|0.79|_	0.0966	0.1194	No SP
93	TGME49_252380	Folate biosynthesis					[c]		[c]	0.095|0.718|0.001|0.025|M	0.015	0.0158	non-ApicoTP
94	TGME49_253780	Folate biosynthesis		[c]			[c]		[c]	0.134|0.556|0.013|0.064|M	0.0367	0.0791	No SP
95	TGME49_259550	Folate biosynthesis		[c]			[c]		[c]	0.089|0.323|0.02|0.618|_	0.9732	0.9807	No SP
96	TGME49_285750	Folate biosynthesis							[c]	0.034|0.047|0.112|0.722|_	0.0223	0.0321	ApicoTP
97	TGME49_305800	Folate biosynthesis		[c]	[c]	[c]	[c]		[c]	0.003|0.189|0.528|0.595|_	0.2172	0.2484	No SP
98	TGME49_249180	Folate biosynthesis	Pyrimidine metabolism	[c]	[c]	[c]	[c]		[c]	0.336|0.479|0.028|0.217|M	0.7114	0.4548	No SP
99	TGME49_234190	Folate biosynthesis	Pyridoxal phosphate dependent enzymes in T. gondii genome	[m]	[c]	[c]	[c]		[c]	0.468|0.206|0.002|0.362|C	0.945	0.9701	No SP
100	TGME49_235640	Folate biosynthesis							[c]	0.316|0.536|0.009|0.159|M	0.1124	0.1261	No SP
101	TGME49_265830	Folate biosynthesis							[c]	0.064|0.566|0.077|0.058|M	0.0632	0.081	No SP
102	TGME49_271350	Folate biosynthesis		[c]	[c]	[c]	[c]		[c]	0.06|0.565|0|0.13|M	0.5099	0.6719	No SP
103	TGME49_240930	Folate biosynthesis							[c]	0.185|0.034|0.108|0.874|_	0.9675	0.9858	No SP
104	TGME49_213780	Folate biosynthesis							[c]	0.11|0.53|0.002|0.087|M	0.1344	0.0539	No SP
105	TGME49_249390	Glutamate metabolism	Nitrogen metabolism	[m]		[c]	[a]		[m]	0.114|0.128|0.088|0.862|_	0.6248	0.9092	No SP
106	TGME49_270550	Glutamate metabolism		[c]					[c]	0.036|0.46|0.045|0.584|_	0.0088	0.0171	No SP
107	TGME49_293180	Glutamate metabolism	Tricarboxylic acid (TCA) cycle	[c]					[c]	0.069|0.087|0.162|0.897|_	0.0274	0.0227	No SP
108	TGME49_236070	Glutamate metabolism	Proline metabolism	[c]	[c]	[c]	[c]		[c]	0.354|0.172|0.015|0.419|_	0.9442	0.9214	No SP
109	TGME49_271610	Glutamate metabolism	Proline metabolism	[c]			[c]		[a]	0.445|0.412|0|0.023|C	0.9955	0.9932	ApicoTP
110	TGME49_265010	Glutamate metabolism		[c]					[c]	0.186|0.517|0.005|0.39|M	0.0169	0.0313	No SP
111	TGME49_263870	Glutamate metabolism						[7] annotated: cytoplasm	[c]	0.502|0.392|0.076|0.176|C	0.3986	0.5594	No SP
112	TGME49_217460	Glutamate metabolism						[7] annotated: cytoplasm	[c]	0.261|0.454|0.001|0.032|M	0.591	0.5442	No SP
113	TGME49_241870	Glutamate metabolism							[c]	0.083|0.414|0.057|0.726|_	0.0996	0.1201	ApicoTP
114	TGME49_273490	Glutamate metabolism	Nitrogen metabolism	[c]	[c]	[c]	[c]		[c]	0.094|0.113|0.111|0.824|_	0.9906	0.9947	No SP
115	TGME49_215260	Glutamate metabolism	Pyrimidine metabolism	[c]	[c]	[c]	[c]		[c]	0.001|0.631|0.101|0.158|M	0.0313	0.0426	No SP
116	TGME49_233838	Glutamate metabolism							[a]	0.655|0.031|0.003|0.14|C	0.9927	1	ApicoTP
117	TGME49_232590	Glutamate metabolism	Redox metabolism	[c]	[c]	[c]	[c]		[c]	0.113|0.222|0.217|0.032|M	0.0279	0.0342	No SP
118	TGME49_283820	Glycine, Serine and cysteine metabolism	One-carbon enzyme systems serine hydroxymethyltransferase and glycine-cleavage complex	[m]			[c]		[a]	0.765|0.02|0.253|0.004|C	0.9845	0.9871	No SP
119	TGME49_239820	Glycine, Serine and cysteine metabolism		[c]					[c]	0.469|0.282|0.003|0.123|C	0.0641	0.1545	No SP
120	TGME49_206470	Glycine, Serine and cysteine metabolism	Tricarboxylic acid (TCA) cycle	[a]	[c]/[m]	[c]/[m]	[c]/[a]	mitochondrion during intracellular tachyzoite	[m]	0.024|0.686|0.088|0.438|M	0.8697	0.922	No SP
121	TGME49_305980	Glycine, Serine and cysteine metabolism	Pyruvate metabolism	[a]	[a]	[a]	[c]/[a]	apicoplast during intracellular tachyzoite	[a]	0.029|0.382|0.079|0.769|_	0.678	0.8922	ApicoTP
122	TGME49_237470	Glycine, Serine and cysteine metabolism	One-carbon enzyme systems serine hydroxymethyltransferase and glycine-cleavage complex	[m]		[m]	[c]		[m]	0.009|0.212|0.065|0.017|M	0.9848	0.9965	No SP
123	TGME49_258690	Glycine, Serine and cysteine metabolism	Pyridoxal phosphate dependent enzymes in T. gondii genome	[m]	[m]	[m]	[m]	[1]: predicted mitochondrial	[m]	0.745|0.63|0.005|0.004|C	0.9945	0.9969	ApicoTP
124	TGME49_239530	Glycine, Serine and cysteine metabolism							[c]	0.051|0.86|0.039|0.078|M	0.3088	0.1412	No SP
125	TGME49_218780	Glycine, Serine and cysteine metabolism		[c]					[c]	0.175|0.261|0.015|0.542|_	0.009	0.0343	No SP
126	TGME49_305910	Glycine, Serine and cysteine metabolism		[c]			[m]		[c]	0.004|0.041|0.696|0.244|S	0.595	0.6815	non-ApicoTP
127	TGME49_259180	Glycine, Serine and cysteine metabolism					[c]		[c]	0.419|0.029|0.001|0.743|_	0.1012	0.0405	No SP
128	TGME49_312930	Glycine, Serine and cysteine metabolism		[c]					[c]	0.032|0.052|0.281|0.196|S	0.028	0.0645	No SP
129	TGME49_251690	Glycine, Serine and cysteine metabolism	Selenocysteine metabolism					[7] annotated: cytoplasm	[c]	0.207|0.191|0.012|0.063|C	0.053	0.0365	No SP
130	TGME49_256990	Glycine, Serine and cysteine metabolism						[7] annotated: cytoplasm	[c]	0.129|0.277|0.03|0.744|_	0.9946	0.9891	No SP
131	TGME49_299810	Glycine, Serine and cysteine metabolism						[7] annotated: apicoplast, cytoplasm	[a]	0.934|0.019|0.004|0.243|C	0.282	0.4706	ApicoTP
132	TGME49_214760	Glycine, Serine and cysteine metabolism							[c]	0.403|0.074|0.005|0.744|_	0.2642	0.2911	non-ApicoTP
133	TGME49_244150	Glycine, Serine and cysteine metabolism							[c]	0.075|0.409|0.034|0.622|_	0.006	0.011	No SP
134	TGME49_208040	Glycolysis	Starch and galactose metabolism			[a]			[c]	0.191|0.047|0.086|0.627|_	0.811	0.9892	No SP
135	TGME49_222910	Glycolysis		[c]	[c]	[c]	[c]		[c]	0.133|0.01|0.642|0.055|S	0.794	0.6437	No SP
136	TGME49_226960	Glycolysis		[c]				cytosol during intracellular tachyzoite	[c]	0.129|0.189|0.187|0.465|_	0.015	0.0522	No SP
137	TGME49_232350	Glycolysis		[c]			[c]	cytosol during intracellular tachyzoite, inner membrane complex during extracellular tachyzoite, cytoplasm during enteric and merozoite and tachyzoite, not nucleus during enteric and tachyzoite, during tachyzoite and not bradyzoite	[c]	0.088|0.094|0.003|0.884|_	0.5531	0.7	No SP
138	TGME49_273030	Glycolysis		[c]			[c]		[c]	0.133|0.064|0.088|0.934|_	0.0079	0.0068	No SP
139	TGME49_291040	Glycolysis		[c]	[c]	[c]	[c]	cytoplasm and not nucleus during bradyzoite, during bradyzoite and not enteric and not merozoite and not tachyzoite	[c]	0.023|0.345|0.041|0.934|_	0.6008	0.5633	No SP
140	TGME49_318190	Glycolysis		[c]			[c]		[c]	0.626|0.606|0|0.026|C	0.0045	0.0089	No SP
141	TGME49_289690	Glycolysis		[c]			[c]	cytosol during intracellular tachyzoite, inner membrane complex during extracellular tachyzoite	[c]	0.002|0.073|0.531|0.75|_	0.8163	0.798	No SP
142	TGME49_269190	Glycolysis		[c]			[c]	endoplasmic reticulum during intracellular tachyzoite; [1]: predicted plastid	[c]	0.841|0.185|0|0.046|C	0.5254	0.8846	No SP
143	TGME49_265450	Glycolysis	Starch and galactose metabolism	[c]	[c]	[c]	[c]	cytosol during intracellular tachyzoite	[c]	0.422|0.104|0.006|0.201|C	0.0075	0.0156	No SP
144	TGME49_240890	Glycolysis		[c]	[c]	[c]	[c]		[c]	0.028|0.631|0.013|0.455|M	0.0616	0.0554	No SP
145	TGME49_281400	Glycolysis		[c]					[c]	0.201|0.227|0.028|0.648|_	0.0287	0.0308	No SP
146	TGME49_256760	Glycolysis	Pyruvate metabolism	[c]	[c]	[c]	[a]	cytosol during intracellular tachyzoite, inner membrane complex during extracellular tachyzoite; [1]: predicted plastid	[c]	0.491|0.199|0.002|0.094|C	0.3764	0.6298	No SP
147	TGME49_222020	Glycolysis		[a]			[c]	apicoplast during intracellular tachyzoite	[a]	0.647|0.584|0|0.007|C	0.0724	0.2428	No SP
148	TGME49_318230	Glycolysis		[c]			[c]	cytosol during intracellular tachyzoite	[c]	0.151|0.059|0.116|0.786|_	0.0611	0.0465	No SP
149	TGME49_258940	Glycolysis		[c]					[c]	0.058|0.434|0.083|0.24|M	0.099	0.0498	No SP
150	TGME49_236050	Glycolysis		[c]	[c]	[c]	[c]		[c]	0.116|0.521|0.046|0.448|M	0.134	0.1825	No SP
151	TGME49_236040	Glycolysis		[c]			[c]	cytosol during intracellular tachyzoite, cytoplasm during intracellular tachyzoite after 0.5-4 hours, cytoplasmic face of inner membrane complex during extracellular tachyzoite and intracellular tachyzoite until 0.5-4 hours, nowhere except cytoplasmic face of inner membrane complex during extracellular tachyzoite and intracellular tachyzoite until 0.5-4 hours, not inner membrane complex during im…	[c]	0.132|0.1|0.065|0.826|_	0.718	0.8121	No SP
152	TGME49_268850	Glycolysis		[c]	[c]	[c]	[c]	cytosol and not nucleolus during intracellular tachyzoite, nucleus during early- to mid- stage schizont and intracellular tachyzoite and late multinucleate tachyzoite and merozoite and microgamete and schizont and tachyzoite and trophozoite, cytoplasm during intracellular tachyzoite and macrogametocyte and merozoite and microgamete and schizont and tachyzoite, not parasite plasma membrane during …	[c]	0.019|0.288|0.119|0.16|M	0.832	0.7975	No SP
153	TGME49_268860	Glycolysis		[c]			[c]	cytosol during intracellular tachyzoite, nucleus during intracellular bradyzoite and intracellular tachyzoite, cytoplasm and not parasite plasma membrane during intracellular bradyzoite, during bradyzoite and not enteric and not merozoite and not tachyzoite	[c]	0.221|0.019|0.19|0.386|_	0.4946	0.1274	No SP
154	TGME49_225930	Glycolysis		[c]	[a]	[a]	[a]	cytosol during intracellular tachyzoite	[c]	0.911|0.269|0.001|0.023|C	0.1421	0.1005	No SP
155	TGME49_283780	Glycolysis	Starch and galactose metabolism	[c]		[c]		cytosol during intracellular tachyzoite	[c]	0.138|0.118|0.071|0.788|_	0.9908	0.9977	non-ApicoTP
156	TGME49_297060	Glycolysis		[c]	[c]	[c]	[c]	cytosol during intracellular tachyzoite	[c]	0.13|0.162|0.011|0.455|_	0.2849	0.4254	No SP
157	TGME49_285980	Glycolysis	Starch and galactose metabolism	[c]			[c]	conoid and cytosol during tachyzoite	[c]	0.122|0.757|0.029|0.262|M	0.1659	0.2931	No SP
158	TGME49_318580	Glycolysis	Starch and galactose metabolism	[c]	[c]	[c]	[c]	cytosol during tachyzoite	[c]	0.039|0.643|0.049|0.045|M	0.5038	0.3562	No SP
159	TGME49_247510	Glycolysis		[c]				cytosol during tachyzoite	[c]	0.38|0.155|0.032|0.654|_	0.6509	0.4781	No SP
160	TGME49_205380	Glycolysis		[c]				cytosol during tachyzoite	[c]	0.69|0.254|0|0.069|C	0.1289	0.1037	No SP
161	TGME49_258110	Glycosylphosphatidylinositol (GPI) anchor biosynthesis		[c]					[c]	0.165|0.123|0.079|0.762|_	0.3428	0.3074	No SP
162	TGME49_241860	Glycosylphosphatidylinositol (GPI) anchor biosynthesis		[c]	[c]	[c]	[c]		[c]	0.002|0.583|0.252|0.302|M	0.1154	0.1845	No SP
163	TGME49_299040	Glycosylphosphatidylinositol (GPI) anchor biosynthesis		[c]	[c]	[c]	[c]		[c]	0.132|0.395|0.001|0.343|M	0.0339	0.053	No SP
164	TGME49_280790	Glycosylphosphatidylinositol (GPI) anchor biosynthesis		[c]			[c]		[c]	0.038|0.318|0.037|0.891|_	0.5538	0.5497	No SP
165	TGME49_214920	Glycosylphosphatidylinositol (GPI) anchor biosynthesis					[c]		[c]	0.323|0.107|0.024|0.802|_	0.0111	0.0138	No SP
166	TGME49_310100	Glycosylphosphatidylinositol (GPI) anchor biosynthesis			[c]	[c]			[c]	0.288|0.351|0.015|0.406|_	0.0514	0.0868	No SP
167	TGME49_224920	Glycosylphosphatidylinositol (GPI) anchor biosynthesis							[c]	0.246|0.435|0.006|0.175|M	0.6143	0.6571	non-ApicoTP
168	TGME49_248400	Glyoxalase metabolism		[c]		[c]	[a]		[c]	0.053|0.05|0.216|0.849|_	0.3447	0.3143	No SP
169	TGME49_281630	Glyoxalase metabolism		[c]					[m]	0.014|0.71|0.065|0.445|M	0.8971	0.9995	ApicoTP
170	TGME49_208070	Inositol phosphate metabolism							[c]	0.047|0.675|0.044|0.356|M	0.0395	0.0525	No SP
171	TGME49_296010	Inositol phosphate metabolism		[c]			[c]		[c]	0.176|0.019|0.17|0.089|C	0.0093	0.0478	No SP
172	TGME49_228690	Inositol phosphate metabolism		[c]			[c]		[c]	0.007|0.162|0.097|0.011|M	0.9719	0.9999	No SP
173	TGME49_230490	Inositol phosphate metabolism		[c]			[c]		[c]	0.393|0.65|0|0.203|M	0.696	0.7872	No SP
174	TGME49_215700	Inositol phosphate metabolism		[c]			[c]		[c]	0.311|0.429|0.005|0.22|M	0.701	0.9985	No SP
175	TGME49_207710	Inositol phosphate metabolism		[c]	[c]	[c]	[c]		[c]	0.636|0.072|0.003|0.464|C	0.2017	0.2446	No SP
176	TGME49_222970	Inositol phosphate metabolism		[c]					[c]	0.415|0.119|0.025|0.767|_	0.0133	0.0192	No SP
177	TGME49_248830	Inositol phosphate metabolism	Recycling of phospholipids	[c]	[c]	[c]	[c]	parasite plasma membrane during tachyzoite	[c]	0.047|0.052|0.66|0.382|S	0.8901	0.9548	No SP
178	TGME49_298990	Isoprenoids metabolism			[a]	[a]	[a]	apicoplast during intracellular tachyzoite and tachyzoite	[a]	0.034|0.272|0.122|0.666|_	0.4332	0.4284	ApicoTP
179	TGME49_299070	Isoprenoids metabolism	Pyruvate metabolism	[c]			[a]	apicoplast during intracellular tachyzoite and tachyzoite, apical end of endoplasmic reticulum and mitochondrion during tachyzoite	[a]	0.835|0.066|0.01|0.044|C	0.0073	0.0148	No SP
180	TGME49_306260	Isoprenoids metabolism		[a]			[a]	[1]: predicted plastid	[a]	0.188|0.101|0.004|0.382|_	0.6231	0.8568	ApicoTP
181	TGME49_306550	Isoprenoids metabolism		[a]			[a]	[1]: predicted plastid	[a]	0.18|0.078|0.107|0.781|_	0.826	0.7655	ApicoTP
182	TGME49_214850	Isoprenoids metabolism		[a]	[a]	[a]	[a]	apicoplast during intracellular tachyzoite	[a]	0.026|0.828|0.033|0.207|M	0.8717	0.9867	ApicoTP
183	TGME49_208820	Isoprenoids metabolism		[a]			[a]	[1]: predicted plastid	[a]	0.021|0.29|0.378|0.026|S	0.0126	0.0208	No SP
184	TGME49_255690	Isoprenoids metabolism		[a]	[a]	[a]	[a]	[1]: predicted plastid	[a]	0.154|0.115|0.038|0.618|_	1	1	ApicoTP
185	TGME49_233500	Isoprenoids metabolism		[a]			[a]	apicoplast during intracellular tachyzoite	[a]	0.059|0.48|0.033|0.307|M	0.3035	0.6216	ApicoTP
186	TGME49_262430	Isoprenoids metabolism		[a]	[a]	[a]		[1]: predicted plastid	[a]	0.185|0.471|0.013|0.079|M	0.0875	0.1264	No SP
187	TGME49_227420	Isoprenoids metabolism		[a]	[a]	[a]	[a]	[1]: predicted plastid	[a]	0.135|0.079|0.053|0.905|_	0.0006	0.0018	No SP
188	TGME49_239490	Leucine, Isoleucine and Valine metabolism	Thiamine pyrophosphate dependent enzymes in T. gondii genome	[a]		[m]	[m]		[m]	0.783|0.296|0|0.059|C	0.4655	0.6751	No SP
189	TGME49_292100	Leucine, Isoleucine and Valine metabolism	Thiamine pyrophosphate dependent enzymes in T. gondii genome	[m]			[m]		[m]	0.031|0.232|0.113|0.556|_	0.7808	0.8047	No SP
190	TGME49_319920	Leucine, Isoleucine and Valine metabolism		[m]	[m]	[m]	[m]		[m]	0.126|0.388|0.089|0.537|_	0.9965	0.998	No SP
191	TGME49_272410	Leucine, Isoleucine and Valine metabolism		[m]					[m]	0.268|0.079|0.084|0.849|_	0.9931	0.9926	No SP
192	TGME49_311370	Leucine, Isoleucine and Valine metabolism		[m]					[m]	0.515|0.419|0|0.047|C	0.996	0.9989	No SP
193	TGME49_314400	Leucine, Isoleucine and Valine metabolism	Thiamine pyrophosphate dependent enzymes in T. gondii genome	[a]	[m]	[m]	[m]		[m]	0.219|0.189|0.007|0.415|_	0.9889	0.9958	ApicoTP
194	TGME49_266270	Leucine, Isoleucine and Valine metabolism		[m]					[m]	0.734|0.387|0.035|0.055|C	0.9975	0.9951	No SP
195	TGME49_205430	Leucine, Isoleucine and Valine metabolism		[m]					[m]	0.086|0.258|0.034|0.862|_	0.5598	0.3492	No SP
196	TGME49_297850	Leucine, Isoleucine and Valine metabolism	Pyridoxal phosphate dependent enzymes in T. gondii genome	[m]					[m]	0.047|0.682|0.005|0.194|M	0.9421	0.9135	No SP
197	TGME49_204460	Leucine, Isoleucine and Valine metabolism		[m]					[m]	0.063|0.853|0.045|0.032|M	0.2913	0.5016	No SP
198	TGME49_224090	Leucine, Isoleucine and Valine metabolism		[m]	[c]	[c]	[c]		[m]	0.056|0.204|0.08|0.715|_	0.9444	0.9033	No SP
199	TGME49_266730	Leucine, Isoleucine and Valine metabolism						[7] annotated: apicoplast, cytoplasm	[a]	0.644|0.136|0.008|0.062|C	0.5752	0.8926	ApicoTP
200	TGME49_292080	Leucine, Isoleucine and Valine metabolism						[7] annotated: cytoplasm	[c]	0.448|0.074|0.031|0.649|_	0.2051	0.2976	No SP
201	TGME49_207640	Leucine, Isoleucine and Valine metabolism						[7] annotated: cytoplasm	[c]	0.864|0.232|0.016|0.077|C	0.9939	0.9996	No SP
202	TGME49_253290	Leucine, Isoleucine and Valine metabolism						[7] annotated: cytoplasm	[c]	0.151|0.112|0.019|0.864|_	0.2041	0.0762	No SP
203	TGME49_219230	Leucine, Isoleucine and Valine metabolism		[m]					[c]	0.163|0.132|0.015|0.894|_	0.0189	0.0259	No SP
204	TGME49_269680	Leucine, Isoleucine and Valine metabolism		[m]					[m]	0.019|0.522|0.066|0.626|_	0.9697	0.9738	No SP
205	TGME49_315640	Lipoic acid metabolism					[a]	[1]: predicted plastid	[a]	0.89|0.076|0.111|0.167|C	0.0054	0.0105	No SP
206	TGME49_244200	Lipoic acid metabolism	Tricarboxylic acid (TCA) cycle	[m]	[c]/[m]	[c]/[m]	[m]		[m]	0.606|0.152|0.061|0.232|C	0.9739	0.9972	non-ApicoTP
207	TGME49_206610	Lipoic acid metabolism	Pyruvate metabolism	[a]	[m]	[m]	[a]	apicoplast during intracellular tachyzoite	[a]	0.003|0.063|0.902|0.057|S	0.7778	0.9861	ApicoTP
208	TGME49_226400	Lipoic acid metabolism					[a]	[2]: api + mito; apicoplast during intracellular tachyzoite, not mitochondrion during intracellular tachyzoite	[a]	0.131|0.145|0.012|0.636|_	0.0278	0.0382	No SP
209	TGME49_271820	Lipoic acid metabolism			[m]	[m]	[m]		[m]	0.233|0.83|0.001|0.033|M	0.9137	0.929	No SP
210	TGME49_205420	Lysine Biosynthesis	Threonine metabolism	[m]					[c]	0.138|0.793|0.013|0.48|M	0.0757	0.1071	No SP
211	TGME49_243680	Lysine Biosynthesis		[m]					[c]	0.027|0.029|0.141|0.014|S	0.1381	0.0968	No SP
212	TGME49_227090	Lysine Biosynthesis	Threonine metabolism	[m]					[c]	0.053|0.811|0.004|0.322|M	0.245	0.2943	No SP
213	TGME49_278740	Lysine Biosynthesis		[m]					[c]	0.031|0.796|0.001|0.018|M	0.0353	0.0641	No SP
214	TGME49_242300	Lysine Biosynthesis		[m]					[c]	0.15|0.148|0.058|0.748|_	0.0031	0.0047	No SP
215	TGME49_215290	Lysine degradation							[c]	0.049|0.173|0.047|0.788|_	0.0705	0.0652	No SP
216	TGME49_236570	Lysine degradation	Pyridoxal phosphate dependent enzymes in T. gondii genome				[c]		[c]	0.059|0.186|0.572|0.091|S	0.3729	0.5157	No SP
217	TGME49_280700	Lysine degradation	Pyridoxal phosphate dependent enzymes in T. gondii genome		[c]	[c]	[c]		[c]	0.082|0.514|0.002|0.328|M	0.8576	0.8625	No SP
218	TGME49_205710	Lysine degradation						[7] annotated: cytoplasm	[c]	0.828|0.058|0.029|0.145|C	0.8125	0.7873	No SP
219	TGME49_239710	Mannose and fructose metabolism		[c]	[c]	[c]	[c]	TDB8 Annotated GO Component: cytosol	[c]	0.082|0.602|0.052|0.137|M	0.0616	0.077	No SP
220	TGME49_257960	Mannose and fructose metabolism		[c]	[c]	[c]	[c]		[c]	0.153|0.084|0.123|0.817|_	0.7678	0.729	No SP
221	TGME49_238940	Mannose and fructose metabolism			[c]	[c]	[c]		[c]	0.394|0.013|0.243|0.567|_	0.1186	0.055	No SP
222	TGME49_260140	Mannose and fructose metabolism		[c]					[c]	0.788|0.657|0|0.006|C	0.9745	0.9786	ApicoTP
223	TGME49_286220	Mannose and fructose metabolism				[c]	[c]		[c]	0.054|0.062|0.052|0.263|_	0.7799	0.7638	No SP
224	TGME49_257750	Methionine metabolism		[c]					[c]	0.297|0.114|0.024|0.672|_	0.0138	0.0159	No SP
225	TGME49_240690	Methionine metabolism		[c]	[c]	[c]	[c]		[c]	0.321|0.052|0.001|0.493|_	0.1367	0.2754	No SP
226	TGME49_225050	Methionine metabolism	Methionine metabolism	[c]	[c]	[c]			[c]	0.012|0.937|0.025|0.175|M	0.071	0.1699	No SP
227	TGME49_289300	Methionine metabolism						[7] annotated: cytoplasm	[c]	0.009|0.777|0.122|0.211|M	0.2042	0.317	No SP
228	TGME49_295720	Molybdopterin dependent enzymes in T. gondii genome		[c]					[m]	0.653|0.041|0.002|0.432|C	0.9889	0.9872	No SP
229	TGME49_277970	N-glycan biosynthesis	Sphingomyelin and ceramide metabolism	[c]	[er]	[er]	[c]		[c]	0.193|0.519|0.007|0.097|M	0.3241	0.4114	No SP
230	TGME49_216540	N-glycan biosynthesis		[c]			[c]		[c]	0.039|0.108|0.093|0.959|_	0.1696	0.1279	No SP
231	TGME49_253030	N-glycan biosynthesis							[c]	0.076|0.077|0.046|0.956|_	0.2988	0.3059	No SP
232	TGME49_242020	N-glycan biosynthesis							[c]	0.044|0.505|0.037|0.279|M	0.6489	0.9718	No SP
233	TGME49_230590	N-glycan biosynthesis		[c]					[c]	0.055|0.232|0.002|0.654|_	0.0373	0.1406	ApicoTP
234	TGME49_227790	N-glycan biosynthesis					[c]		[c]	0.106|0.286|0.02|0.605|_	0.0223	0.0299	No SP
235	TGME49_262030	N-glycan biosynthesis					[c]		[c]	0.087|0.345|0.044|0.686|_	0.1951	0.2316	No SP
236	TGME49_314730	N-glycan biosynthesis					[c]		[c]	0.111|0.04|0.003|0.781|_	0.0364	0.0251	No SP
237	TGME49_263690	N-glycan biosynthesis					[c]		[c]	0.48|0.258|0.007|0.108|C	0.2336	0.1509	No SP
238	TGME49_301210	Nicotinate and nicotinamide metabolism						[7] annotated: integral to membrane	[c]	0.515|0.202|0.001|0.18|C	0.007	0.0084	No SP
239	TGME49_318650	Nicotinate and nicotinamide metabolism						[7] annotated: integral to membrane	[c]	0.055|0.194|0.046|0.474|_	0.2199	0.4797	non-ApicoTP
240	TGME49_208530	Nicotinate and nicotinamide metabolism		[c]	[c]	[c]	[c]		[c]	0.781|0.118|0.005|0.007|C	0.0844	0.0926	No SP
241	TGME49_244700	Nicotinate and nicotinamide metabolism		[c]			[c]		[c]	0.522|0.262|0.013|0.008|C	0.02	0.0644	No SP
242	TGME49_269800	Nicotinate and nicotinamide metabolism		[c]	[c]	[c]	[c]		[c]	0.003|0.064|0.862|0.218|S	0.003	0.0092	No SP
243	TGME49_281990	Nicotinate and nicotinamide metabolism		[c]	[c]	[c]	[c]		[c]	0.093|0.101|0.152|0.826|_	0.0122	0.0086	No SP
244	TGME49_207620	Nitrogen metabolism							[m]	0.405|0.038|0.008|0.911|_	0.9982	0.9953	non-ApicoTP
245	TGME49_202960	One-carbon enzyme systems serine hydroxymethyltransferase and glycine-cleavage complex							[m]	0.079|0.814|0.004|0.073|M	0.9978	0.9973	No SP
246	TGME49_257050	Pantothenate and CoA biosynthesis		[m]					[m]	0.183|0.073|0.05|0.72|_	0.9923	0.9921	No SP
247	TGME49_242880	Pantothenate and CoA biosynthesis		[m]	[c]	[c]	[c]		[c]	0.057|0.214|0.051|0.903|_	0.0767	0.1301	No SP
248	TGME49_265870	Pantothenate and CoA biosynthesis		[c]					[c]	0.449|0.218|0.001|0.038|C	0.0204	0.0453	No SP
249	TGME49_318600	Pantothenate and CoA biosynthesis		[m]			[c]		[c]	0.322|0.02|0.069|0.031|C	0.0769	0.0721	No SP
250	TGME49_214440	Pantothenate and CoA biosynthesis							[c]	0.567|0.253|0.014|0.332|C	0.0217	0.0199	No SP
251	TGME49_307770	Pantothenate and CoA biosynthesis		[m]			[c]		[c]	0.009|0.464|0.015|0.637|_	0.2201	0.1392	No SP
252	TGME49_278830	Pentose Phosphate Cycle		[c]	[c]	[c]	[c]		[c]	0.204|0.596|0.008|0.296|M	0.0279	0.0294	No SP
253	TGME49_294200	Pentose Phosphate Cycle		[c]					[c]	0.21|0.486|0.018|0.081|M	0.0477	0.0909	non-ApicoTP
254	TGME49_307850	Pentose Phosphate Cycle		[c]	[c]	[c]	[c]		[c]	0.946|0.14|0.002|0.065|C	0.3867	0.5176	No SP
255	TGME49_242600	Pentose Phosphate Cycle		[c]			[c]		[c]	0.003|0.656|0.105|0.172|M	0.4018	0.3662	non-ApicoTP
256	TGME49_318310	Pentose Phosphate Cycle	Thiamine pyrophosphate dependent enzymes in T. gondii genome	[c]	[c]	[c]	[c]		[c]	0.017|0.056|0.521|0.002|S	0.0126	0.0388	No SP
257	TGME49_229360	Pentose Phosphate Cycle		[c]			[c]		[c]	0.372|0.278|0.01|0.521|_	0.7983	0.9635	No SP
258	TGME49_305030	Pentose Phosphate Cycle		[c]					[c]	0.105|0.37|0.028|0.617|_	0.4256	0.4603	No SP
259	TGME49_220100	Pentose Phosphate Cycle		[c]	[c]	[c]	[a]		[c]	0.136|0.373|0.004|0.007|M	0.6534	0.5607	No SP
260	TGME49_284580	Pentose Phosphate Cycle		[c]	[a]	[a]	[a]		[a]	0.749|0.012|0.007|0.411|C	0.9318	0.9972	ApicoTP
261	TGME49_282190	Pentose Phosphate Cycle							[c]	0.61|0.412|0.018|0.05|C	0.1652	0.3026	No SP
262	TGME49_270650	Pentose Phosphate Cycle		[c]	[c]	[c]	[c]		[c]	0.005|0.349|0.305|0.079|M	0.5708	0.3319	No SP
263	TGME49_318750	Pentose Phosphate Cycle		[c]			[c]		[c]	0.078|0.948|0.006|0.013|M	0.4898	0.6184	No SP
264	TGME49_247670	Pentose Phosphate Cycle		[c]	[c]	[c]	[c]		[c]	0.005|0.927|0.005|0.043|M	0.0151	0.0579	No SP
265	TGME49_239310	Pentose Phosphate Cycle		[c]	[c]	[c]	[c]		[c]	0.165|0.426|0.013|0.439|_	0.0349	0.023	No SP
266	TGME49_212740	Phenylalanine and tyrosine metabolism		[c]					[m]	0.252|0.446|0.001|0.042|M	0.987	0.9913	non-ApicoTP
267	TGME49_287510	Phenylalanine and tyrosine metabolism							[c]	0.021|0.448|0.048|0.554|_	0.1151	0.0687	No SP
268	TGME49_226010	Phenylalanine and tyrosine metabolism		[c]					[m]	0.26|0.518|0.005|0.274|M	0.6696	0.637	No SP
269	TGME49_251880	Phenylalanine and tyrosine metabolism						[7] annotated: cytoplasm	[a]	0.065|0.18|0.082|0.829|_	0.946	0.977	ApicoTP
270	TGME49_210750	Phenylalanine and tyrosine metabolism						[7] annotated: cytoplasm	[c]	0.517|0.055|0.103|0.686|_	0.1286	0.1236	No SP
271	TGME49_306960	Phenylalanine and tyrosine metabolism							[m]	0.007|0.838|0.024|0.372|M	0.8881	0.7242	No SP
272	TGME49_234440	Phenylalanine and tyrosine metabolism	Pyridoxal phosphate dependent enzymes in T. gondii genome						[c]	0.127|0.518|0.005|0.287|M	0.2571	0.2363	No SP
273	TGME49_290040	Phenylalanine and tyrosine metabolism							[c]	0.004|0.074|0.618|0.487|S	0.0524	0.1129	No SP
274	TGME49_313950	Phosphatidylcholine metabolism							[c]	0.173|0.825|0.001|0.026|M	0.0724	0.0543	No SP
275	TGME49_222160	Phosphatidylcholine metabolism							[c]	0.125|0.348|0.003|0.558|_	0.0435	0.0305	No SP
276	TGME49_216930	Phosphatidylcholine metabolism		[c]	[c]	[c]	[c]		[c]	0.616|0.618|0.001|0.008|M	0.0613	0.0323	No SP
277	TGME49_257510	Phosphatidylcholine metabolism	Phosphatidylethanolamine and phosphatidylserine metabolism				[c]		[c]	0.057|0.328|0.122|0.81|_	0.158	0.1942	No SP
278	TGME49_261760	Phosphatidylcholine metabolism	Phosphatidylethanolamine and phosphatidylserine metabolism				[c]		[c]	0.35|0.148|0.001|0.123|C	0.0637	0.052	No SP
279	TGME49_320630	Phosphatidylcholine metabolism		[c]	[c]	[c]	[c]		[c]	0.055|0.125|0.101|0.916|_	0.1845	0.1055	non-ApicoTP
280	TGME49_212130	Phosphatidylcholine metabolism	Recycling of phospholipids				[c]		[c]	0.484|0.015|0.002|0.684|_	0.0321	0.0485	No SP
281	TGME49_297640	Phosphatidylethanolamine and phosphatidylserine metabolism	Recycling of phospholipids	[c]			[c]		[c]	0.305|0.465|0.007|0.022|M	0.5986	0.7649	No SP
282	TGME49_265000	Phosphatidylethanolamine and phosphatidylserine metabolism					[c]		[c]	0.103|0.042|0.156|0.779|_	0.019	0.0301	No SP
283	TGME49_306540	Phosphatidylethanolamine and phosphatidylserine metabolism			[c]	[c]	[c]		[c]	0.113|0.641|0.008|0.3|M	0.2578	0.523	No SP
284	TGME49_239250	Phosphatidylethanolamine and phosphatidylserine metabolism	Recycling of phospholipids	[c]			[a]		[c]	0.124|0.115|0.091|0.749|_	0.4651	0.6018	non-ApicoTP
285	TGME49_310280	Phosphatidylethanolamine and phosphatidylserine metabolism			[c]	[c]	[c]		[c]	0.225|0.074|0.003|0.964|_	0.3402	0.5036	No SP
286	TGME49_281980	Phosphatidylethanolamine and phosphatidylserine metabolism		[c]	[c]	[c]	[c]		[c]	0.518|0.196|0.021|0.008|C	0.0097	0.0128	No SP
287	TGME49_269920	Phosphatidylethanolamine and phosphatidylserine metabolism	Pyridoxal phosphate dependent enzymes in T. gondii genome	[c]			[c]		[c]	0.055|0.189|0.197|0.734|_	0.945	0.7624	ApicoTP
288	TGME49_225550	Phosphatidylethanolamine and phosphatidylserine metabolism	Pyridoxal phosphate dependent enzymes in T. gondii genome	[c]	[c]	[c]	[c]		[c]	0.388|0.674|0.008|0.033|M	0.9848	0.9982	No SP
289	TGME49_309940	Phosphatidylethanolamine and phosphatidylserine metabolism			[c]	[c]	[c]		[c]	0.006|0.463|0.088|0.902|_	0.0135	0.0264	No SP
290	TGME49_261480	Phosphatidylethanolamine and phosphatidylserine metabolism			[a]	[a]			[c]	0.473|0.01|0.031|0.026|C	0.1389	0.0838	ApicoTP
291	TGME49_256980	Phosphatidylethanolamine and phosphatidylserine metabolism	Recycling of phospholipids			[m]	[a]		[m]	0.029|0.455|0.096|0.522|_	0.7333	0.4571	non-ApicoTP
292	TGME49_246530	Phosphatidylethanolamine and phosphatidylserine metabolism		[c]	[c]	[c]	[c]		[m]	0.761|0.531|0.001|0.009|C	0.8831	0.9504	No SP
293	TGME49_314040	Porphyrin metabolism		[c]					delete	0.765|0.042|0.003|0.245|C	0.8188	0.9029	No SP
294	TGME49_314038	Porphyrin metabolism		[c]	[m]	[m]	[m]		delete	0.192|0.632|0.005|0.087|M	0.0056	0.0067	No SP
295	TGME49_223020	Porphyrin metabolism		[c]				[1]: predicted cytosolic	[c]	0.223|0.181|0.024|0.632|_	0.11	0.1182	No SP
296	TGME49_272490	Porphyrin metabolism		[m]			[m]	[1]: predicted mitochondrial	[m]	0.001|0.199|0.888|0.019|S	0.997	0.9997	No SP
297	TGME49_289940	Porphyrin metabolism		[a]	[a]	[a]	[a]	[1]: predicted plastid	[a]	0.034|0.842|0.001|0.095|M	0.0065	0.0178	No SP
298	TGME49_253900	Porphyrin metabolism		[a]			[a]	[1]: predicted plastid	[a]	0.086|0.007|0.189|0.765|_	0.1198	0.2846	ApicoTP
299	TGME49_271420	Porphyrin metabolism		[a]	[m]	[m]	[a]	[1]: predicted plastid	[a]	0.093|0.15|0.091|0.473|_	0.1126	0.154	ApicoTP
300	TGME49_314042	Porphyrin metabolism		[c]				[7] annotated: mitochondrion	[m]	0.231|0.117|0.09|0.847|_	0.8188	0.9029	No SP
301	TGME49_293390	Porphyrin metabolism			[m]	[m]	[m]		[a]	0.529|0.045|0.001|0.48|C	0.1497	0.9247	No SP
302	TGME49_258650	Porphyrin metabolism		[m]	[m]	[m]	[m]	[1]: predicted mitochondrial	[m]	0.005|0.759|0.197|0.057|M	0.4813	0.2422	No SP
303	TGME49_288640	Porphyrin metabolism							[m]	0.127|0.461|0.008|0.246|M	0.7443	0.6505	No SP
304	TGME49_269110	Proline metabolism	Pyridoxal phosphate dependent enzymes in T. gondii genome	[c]	[c]	[c]	[c]		[c]	0.168|0.168|0.013|0.266|_	0.1569	0.149	No SP
305	TGME49_202340	Proline metabolism							[c]	0.003|0.313|0.119|0.074|M	0.2532	0.245	No SP
306	TGME49_221270	Proline metabolism							[c]	0.812|0.033|0.009|0.568|C	0.2033	0.3402	No SP
307	TGME49_290920	Proline metabolism							[c]	0.235|0.145|0.01|0.578|_	0.2582	0.1986	No SP
308	TGME49_219850	Proline metabolism						[7] annotated: cytoplasm	[a]	0.369|0.06|0.006|0.666|_	0.9075	0.9758	ApicoTP
309	TGME49_200320	Purine metabolism		[c]	[c]	[c]	[c]	cytosol during tachyzoite, inner membrane complex during daughter tachyzoite and mother tachyzoite and tachyzoite	[c]	0.065|0.128|0.016|0.955|_	0.4875	0.1906	No SP
310	TGME49_205720	Purine metabolism		[c]	[c]	[c]	[c]		[c]	0.126|0.171|0.041|0.708|_	0.0646	0.0483	No SP
311	TGME49_207060	Purine metabolism	Redox metabolism	[c]	[c]	[c]			[c]	0.072|0.237|0.01|0.282|_	0.1064	0.1079	No SP
312	TGME49_216810	Purine metabolism	Pyrimidine metabolism	[c]			[a]		[c]	0.396|0.211|0.006|0.022|C	0.1045	0.1298	No SP
313	TGME49_225290	Purine metabolism					[a]		[c]	0.545|0.051|0.004|0.468|C	0.1611	0.3099	non-ApicoTP
314	TGME49_229405	Purine metabolism		[c]			[c]		[c]	0.007|0.249|0.072|0.374|_	0.0798	0.0632	No SP
315	TGME49_230555	Purine metabolism					[c]		[c]	0.106|0.11|0.171|0.837|_	0.0491	0.0534	No SP
316	TGME49_233400	Purine metabolism		[c]			[m]		[m]	0.291|0.731|0.008|0.014|M	0.456	0.6135	No SP
317	TGME49_239620	Purine metabolism	Pyrimidine metabolism	[c]					[a]	0.822|0.05|0.015|0.678|C	0.5598	0.6681	No SP
318	TGME49_269035	Purine metabolism	Pyrimidine metabolism	[c]	[c]	[c]	[c]		[c]	0.143|0.111|0.1|0.921|_	0.8435	0.7931	No SP
319	TGME49_269035	Purine metabolism	Pyrimidine metabolism	[c]	[c]	[c]	[c]		[c]	0.002|0.172|0.587|0.052|S	0.8435	0.7931	No SP
320	TGME49_270865	Purine metabolism		[c]			[a]		[c]	0.635|0.064|0.064|0.004|C	0.0401	0.0294	No SP
321	TGME49_283830	Purine metabolism	Terpenoid metabolism	[c]			[c]		[a]	0.246|0.261|0.015|0.046|M	0.9935	0.9998	ApicoTP
322	TGME49_294640	Purine metabolism	Redox metabolism	[c]	[c]	[c]			[c]	0.51|0.188|0.039|0.275|C	0.0664	0.2027	No SP
323	TGME49_307030	Purine metabolism	Pyrimidine metabolism	[c]	[c]	[c]	[c]		[c]	0.398|0.257|0.02|0.02|C	0.9713	0.9488	No SP
324	TGME49_310640	Purine metabolism		[c]			[c]		[c]	0.705|0.111|0.002|0.168|C	0.0196	0.0312	No SP
325	TGME49_233110	Purine metabolism		[c]		[c]	[c]	cytoplasm during tachyzoite	[c]	0.031|0.872|0.061|0.077|M	0.059	0.0486	No SP
326	TGME49_309730	Purine metabolism	Selenocysteine metabolism	[c]	[c]	[c]			[c]	0.136|0.091|0.144|0.817|_	0.9933	0.9958	ApicoTP
327	TGME49_250880	Purine metabolism		[c]					[c]	0.126|0.583|0.002|0.032|M	0.7183	0.6838	No SP
328	TGME49_230460	Purine metabolism		[c]			[m]		[m]	0.04|0.838|0.02|0.3|M	0.4463	0.4051	No SP
329	TGME49_224900	Purine metabolism		[c]	[m]	[m]	[m]		[c]	0.065|0.092|0.187|0.905|_	0.0905	0.0455	No SP
330	TGME49_288320	Purine metabolism		[c]	[m]	[m]	[m]		[m]	0.06|0.688|0.031|0.005|M	0.4226	0.3536	No SP
331	TGME49_258640	Purine metabolism		[c]			[m]		[a]	0.002|0.152|0.894|0.157|S	0.5006	0.8595	ApicoTP
332	TGME49_295350	Purine metabolism	Pyrimidine metabolism	[c]	[m]	[m]	[c]		[c]	0.052|0.753|0.003|0.054|M	0.0476	0.1016	No SP
333	TGME49_202210	Purine metabolism	Pyrimidine metabolism	[c]			[c]		[c]	0.263|0.606|0.03|0.019|M	0.04	0.038	No SP
334	TGME49_242730	Purine metabolism		[c]		[c]	[c]		[c]	0.259|0.06|0.175|0.603|_	0.4997	0.5327	No SP
335	TGME49_280410	Purine metabolism		[c]					[c]	0.064|0.027|0.68|0.006|S	0.0129	0.0136	No SP
336	TGME49_224840	Purine metabolism		[c]					[c]	0.013|0.366|0.039|0.024|M	0.0084	0.0387	No SP
337	TGME49_257080	Purine metabolism		[c]					[c]	0.189|0.026|0.047|0.901|_	0.0158	0.0096	No SP
338	TGME49_266920	Purine metabolism		[c]					[c]	0.016|0.148|0.044|0.805|_	0.5291	0.6768	No SP
339	TGME49_202540	Purine metabolism		[c]			[c]		[c]	0.013|0.419|0.094|0.546|_	0.0623	0.0824	No SP
340	TGME49_241880	Purine metabolism		[c]					[m]	0.309|0.225|0.004|0.279|C	0.9858	0.966	No SP
341	TGME49_220420	Purine metabolism		[c]					[c]	0.032|0.459|0.097|0.475|_	0.0102	0.0291	No SP
342	TGME49_228500	Purine metabolism		[c]			[c]		[c]	0.001|0.518|0.038|0.119|M	0.1017	0.0941	non-ApicoTP
343	TGME49_310520	Purine metabolism		[c]					[c]	0.135|0.192|0.045|0.017|M	0.0105	0.0208	No SP
344	TGME49_293000	Purine metabolism		[c]					[c]	0.018|0.387|0.336|0.002|M	0.0117	0.0382	No SP
345	TGME49_272650	Purine metabolism		[c]					[c]	0.431|0.394|0.002|0.022|C	0.2542	0.1758	No SP
346	TGME49_258508	Purine metabolism		[c]				[7] annotated: membrane	[c]	0.03|0.064|0.778|0.122|S	0.6328	0.7105	No SP
347	TGME49_233040	Purine metabolism		[c]			[c]		[c]	0.015|0.004|0.939|0.089|S	0.015	0.0703	No SP
348	TGME49_215480	Purine metabolism		[c]			[c]		[c]	0.091|0.011|0.164|0.013|S	0.1693	0.1482	No SP
349	TGME49_234280	Purine metabolism		[c]	[c]	[c]	[c]		[c]	0.256|0.018|0.056|0.509|_	0.1677	0.2185	No SP
350	TGME49_307800	Purine metabolism		[c]			[a]		[c]	0.679|0.644|0|0.014|C	0.0027	0.0029	No SP
351	TGME49_202300	Purine metabolism	Pyrimidine metabolism						[c]	0.834|0.044|0.001|0.431|C	0.0153	0.0084	No SP
352	TGME49_263190	Purine metabolism		[m]	[c]	[c]	[c]		[c]	0.633|0.084|0.03|0.38|C	0.0249	0.0563	non-ApicoTP
353	TGME49_289170	Purine metabolism		[c]			[a]		[c]	0.286|0.076|0.041|0.849|_	0.0279	0.0176	No SP
354	TGME49_230450	Purine metabolism		[c]	[c]	[c]	[c]		[c]	0.321|0.105|0.067|0.695|_	0.0107	0.0222	No SP
355	TGME49_310810	Purine metabolism					[a]		[c]	0.212|0.667|0.001|0.025|M	0.1698	0.1972	No SP
356	TGME49_297080	Pyridoxal phosphate (Vitamin B6) metabolism					[c]		[c]	0.812|0.079|0.007|0.282|C	0.1528	0.1603	No SP
357	TGME49_289980	Pyridoxal phosphate (Vitamin B6) metabolism							[c]	0.073|0.458|0.021|0.513|_	0.1014	0.1031	No SP
358	TGME49_209870	Pyridoxal phosphate (Vitamin B6) metabolism							[c]	0.86|0.042|0.077|0.554|C	0.0045	0.0095	No SP
359	TGME49_237140	Pyridoxal phosphate (Vitamin B6) metabolism							[c]	0.823|0.262|0.001|0.043|C	0.5265	0.5902	No SP
360	TGME49_281490	Pyridoxal phosphate (Vitamin B6) metabolism			[c]	[c]	[c]		[c]	0.855|0.057|0.088|0.252|C	0.0742	0.0503	No SP
361	TGME49_290980	Pyridoxal phosphate dependent enzymes in T. gondii genome	Sphingomyelin and ceramide metabolism	[c]	[c]	[c]	[c]/[m]		[c]	0.404|0.07|0.002|0.322|C	0.0858	0.0748	No SP
362	TGME49_290970	Pyridoxal phosphate dependent enzymes in T. gondii genome	Sphingomyelin and ceramide metabolism	[c]			[c]		[c]	0.272|0.899|0.003|0.009|M	0.0447	0.0358	No SP
363	TGME49_233140	Pyrimidine metabolism		[c]	[c]	[c]	[c]		[c]	0.153|0.091|0.093|0.905|_	0.0551	0.0477	No SP
364	TGME49_306970	Pyrimidine metabolism		[c]	[c]	[c]	[c]/[a]		[c]	0.11|0.21|0.159|0.685|_	0.1699	0.3146	No SP
365	TGME49_312480	Pyrimidine metabolism		[c]					[c]	0.342|0.06|0.011|0.693|_	0.0405	0.0632	No SP
366	TGME49_259660	Pyrimidine metabolism		[c]	[c]	[c]	[c]		[c]	0.638|0.062|0.007|0.34|C	0.6116	0.4469	No SP
367	TGME49_257740	Pyrimidine metabolism		[c]	[a]	[a]	[a]		[c]	0.626|0.017|0.009|0.714|_	0.7026	0.806	No SP
368	TGME49_293610	Pyrimidine metabolism		[c]	[c]	[c]	[c]		[c]	0.223|0.077|0.09|0.893|_	0.0088	0.0168	No SP
369	TGME49_239630	Pyrimidine metabolism		[c]			[c]		[c]	0.498|0.49|0.001|0.035|C	0.0297	0.0213	No SP
370	TGME49_259690	Pyrimidine metabolism		[c]	[c]	[c]	[c]		[c]	0.095|0.12|0.127|0.874|_	0.0795	0.0498	No SP
371	TGME49_299210	Pyrimidine metabolism		[c]	[c]	[c]	[c]		[c]	0.942|0.018|0.011|0.268|C	0.1422	0.2597	No SP
372	TGME49_245670	Pyruvate metabolism	Thiamine pyrophosphate dependent enzymes in T. gondii genome	[a]	[a]	[a]	[a]	apicoplast during intracellular tachyzoite	[a]	0.06|0.677|0.021|0.364|M	0.0604	0.0862	No SP
373	TGME49_266640	Pyruvate metabolism		[c]		[c]	[c]		[c]	0.246|0.617|0.001|0.104|M	0.0666	0.0725	No SP
374	TGME49_272290	Pyruvate metabolism	Thiamine pyrophosphate dependent enzymes in T. gondii genome	[a]	[a]	[a]	[a]	apicoplast during intracellular tachyzoite	[a]	0.078|0.95|0.002|0.049|M	0.4489	0.9222	ApicoTP
375	TGME49_318430	Pyruvate metabolism	Tricarboxylic acid (TCA) cycle	[c]	[m]	[m]	[m]	mitochondrion during tachyzoite	[m]	0.123|0.037|0.199|0.142|S	0.1658	0.2328	No SP
376	TGME49_260460	Pyruvate metabolism			[m]	[m]			[c]	0.258|0.068|0.007|0.686|_	0.1172	0.1622	No SP
377	TGME49_289650	Pyruvate metabolism		[c]	[c]	[c]	[c]	cytosol during tachyzoite	[c]	0.027|0.309|0.12|0.568|_	0.969	0.95	No SP
378	TGME49_289930	Pyruvate metabolism		[c]			[c]		[c]	0.688|0.045|0.003|0.062|C	0.1466	0.1319	No SP
379	TGME49_232580	Pyruvate metabolism		[c]				[3]: mitochondrial	[m]	0.235|0.045|0.005|0.767|_	0.9289	0.8131	No SP
380	TGME49_247360	Recycling of phospholipids	Sphingomyelin and ceramide metabolism	[c]			[c]		[c]	0.025|0.242|0.048|0.903|_	0.0006	0.0013	No SP
381	TGME49_230690	Recycling of phospholipids	#N/A						[c]	0.804|0.061|0.059|0.427|C	0.0425	0.0454	No SP
382	TGME49_316190	Redox metabolism	#N/A	[c]				mitochondrion during intracellular tachyzoite	[m]	0.578|0.037|0.132|0.404|C	0.9107	0.8858	No SP
383	TGME49_316310	Redox metabolism	#N/A	[c]	[m]	[m]			[c]	0.307|0.647|0.003|0.042|M	0.0754	0.094	No SP
384	TGME49_316330	Redox metabolism	#N/A	[c]				multiple: apicoplast during tachyzoite, mitochondrion during intracellular tachyzoite and tachyzoite	[m]/[a]	0.172|0.714|0.001|0.074|M	0.2935	0.5969	ApicoTP
385	TGME49_219130	Redox metabolism	#N/A	[c]					[c]	0.04|0.417|0.003|0.009|M	0.179	0.1771	non-ApicoTP
386	TGME49_246920	Redox metabolism	#N/A	[c]	[m]	[m]			[m]	0.223|0.385|0.001|0.155|M	0.7867	0.7302	No SP
387	TGME49_266120	Redox metabolism	#N/A		[a]	[a]	[a]	multiple: apicoplast and cytosol and mitochondrion during intracellular tachyzoite	[c]/[m]/[a]	0.519|0.742|0.004|0.003|M	0.9776	0.9941	No SP
388	TGME49_266130	Redox metabolism	#N/A				[a]	cytosol during intracellular tachyzoite	[c]	0.363|0.044|0.042|0.005|C	0.0226	0.0374	No SP
389	TGME49_226800	Redox metabolism	#N/A	[c]			[c]		[c]	0.027|0.708|0.055|0.006|M	0.0784	0.1047	No SP
390	TGME49_232250	Redox metabolism	#N/A	[c]			[c]/[a]	cytoplasm and not peroxisome during bradyzoite and tachyzoite, cytosol during extracellular tachyzoite, peroxisome and not apicoplast and not dense granule and not microneme and not nucleus and not rhoptry during intracellular tachyzoite	[c]	0.338|0.259|0.008|0.062|C	0.1341	0.1182	No SP
391	TGME49_217890	Redox metabolism	#N/A		[c]	[c]			[c]	0.008|0.122|0.079|0.554|_	0.0354	0.0348	No SP
392	TGME49_230410	Redox metabolism	#N/A					mitochondrion during intracellular tachyzoite	[m]	0.12|0.574|0.066|0.323|M	0.7102	0.7529	No SP
393	TGME49_309210	Redox metabolism	#N/A				[a]		[c]	0.562|0.5|0.004|0.086|C	0.0959	0.2969	No SP
394	TGME49_216740	Riboflavin metabolism	#N/A						[m]	0.066|0.105|0.198|0.872|_	0.295	0.8549	ApicoTP
395	TGME49_214280	Riboflavin metabolism	#N/A						[m]	0.004|0.973|0.019|0.102|M	0.0467	0.7215	ApicoTP
396	TGME49_282230	Selenocysteine metabolism	#N/A	[c]					[c]	0.876|0.053|0.026|0.009|C	0.015	0.0213	No SP
397	TGME49_280560	Selenocysteine metabolism	#N/A				[c]		[c]	0.139|0.286|0.005|0.302|_	0.6191	0.5081	No SP
398	TGME49_216170	Selenocysteine metabolism	#N/A		[a]	[a]		[1]: predicted plastid	[a]	0.466|0.617|0.002|0.005|M	0.9982	0.9999	ApicoTP
399	TGME49_221260	Shikimate Biosynthesis	#N/A	[c]			[c]		[c]	0.449|0.763|0.002|0.02|M	0.1476	0.178	No SP
400	TGME49_307040	Shikimate Biosynthesis	#N/A	[c]			[c]		[c]	0.94|0.027|0.009|0.248|C	0.0129	0.0128	No SP
401	TGME49_201380	Shikimate Biosynthesis	#N/A	[c]	[c]	[c]	[c]		[c]	0.826|0.415|0.003|0.015|C	0.0114	0.0265	No SP
402	TGME49_304470	Sphingomyelin and ceramide metabolism	#N/A	[c]	[c]	[c]	[c]		[c]	0.053|0.148|0.016|0.927|_	0.8	0.9683	No SP
403	TGME49_237200	Sphingomyelin and ceramide metabolism	#N/A	[c]				[7] annotated: integral to membrane	[c]	0.611|0.12|0.145|0.067|C	0.0255	0.0584	No SP
404	TGME49_316450	Sphingomyelin and ceramide metabolism	#N/A	[c]					[c]	0.016|0.788|0.001|0.213|M	0.0896	0.0285	No SP
405	TGME49_310670	Starch and galactose metabolism	#N/A						[c]	0.023|0.544|0.085|0.136|M	0.0742	0.11	No SP
406	TGME49_297720	Starch and galactose metabolism	#N/A						[c]	0.062|0.196|0.064|0.844|_	0.886	0.791	No SP
407	TGME49_316520	Starch and galactose metabolism	#N/A						[c]	0.944|0.014|0.007|0.184|C	0.0525	0.0563	No SP
408	TGME49_209960	Starch and galactose metabolism	#N/A						[c]	0.308|0.086|0.005|0.485|_	0.0102	0.0303	No SP
409	TGME49_229780	Starch and galactose metabolism	#N/A				[c]		[c]	0.099|0.048|0.068|0.705|_	0.9305	0.9736	No SP
410	TGME49_226910	Starch and galactose metabolism	#N/A						[c]	0.273|0.486|0.04|0.082|M	0.098	0.1563	No SP
411	TGME49_225880	Starch and galactose metabolism	#N/A	[c]			[c]		[c]	0.062|0.511|0.003|0.14|M	0.4267	0.226	No SP
412	TGME49_224490	Terpenoid metabolism	#N/A	[m]	[c]	[c]	[c]		[c]	0.173|0.189|0.004|0.327|_	0.9729	0.9991	No SP
413	TGME49_269430	Terpenoid metabolism	#N/A		[m]	[m]			[c]	0.067|0.413|0.004|0.617|_	0.7163	0.664	ApicoTP
414	TGME49_316770	Terpenoid metabolism	#N/A	[m]	[c]	[c]			[c]	0.048|0.064|0.1|0.915|_	0.9868	0.9377	No SP
415	TGME49_215250	Thiamine Salvage	#N/A			[a]	[a]		[c]	0.012|0.358|0.111|0.786|_	0.0143	0.0196	No SP
416	TGME49_320730	Threonine metabolism	#N/A	[c]					[c]	0.005|0.386|0.444|0.443|S	0.4988	0.3754	ApicoTP
417	TGME49_216640	Threonine metabolism	#N/A	[c]					[c]	0.183|0.107|0.013|0.558|_	0.0319	0.0248	No SP
418	TGME49_220840	Threonine metabolism	#N/A	[c]					[c]	0.539|0.16|0.001|0.147|C	0.0125	0.0366	No SP
419	TGME49_300260	Threonine metabolism	#N/A					[7] annotated: cytoplasm	[m]	0.125|0.515|0.001|0.07|M	0.9996	0.9993	No SP
420	TGME49_219430	Threonine metabolism	#N/A					[7] annotated: cytoplasm	[m]	0.461|0.426|0.002|0.099|C	0.7926	0.7925	No SP
421	TGME49_290600	Tricarboxylic acid (TCA) cycle	#N/A		[m]	[m]	[m]	mitochondrion during tachyzoite	[m]	0.485|0.175|0.023|0.427|C	0.7331	0.7029	No SP
422	TGME49_309750	Tricarboxylic acid (TCA) cycle	#N/A	[m]				mitochondrion during tachyzoite	delete	0.916|0.034|0.001|0.116|C	0.9353	0.9835	non-ApicoTP
423	TGME49_309752	Tricarboxylic acid (TCA) cycle	#N/A	[m]	[m]	[m]	[m]	mitochondrion during tachyzoite	[m]	0.193|0.394|0.006|0.335|M	0.9353	0.9835	non-ApicoTP
424	TGME49_266760	Tricarboxylic acid (TCA) cycle	#N/A	[m]			[m]	apicoplast periphery during intracellular tachyzoite	[a]	0.022|0.071|0.036|0.056|M	0.5091	0.6668	ApicoTP
425	TGME49_313140	Tricarboxylic acid (TCA) cycle	#N/A	[m]	[m]	[m]	[m]	mitochondrion during intracellular tachyzoite and tachyzoite	[m]	0.276|0.035|0.076|0.821|_	0.9909	0.9996	No SP
426	TGME49_219550	Tricarboxylic acid (TCA) cycle	#N/A	[m]	[m]	[m]	[m]		[m]	0.566|0.03|0.007|0.63|_	0.9567	0.9966	ApicoTP
427	TGME49_268890	Tricarboxylic acid (TCA) cycle	#N/A	[m]	[m]	[m]	[m]	mitochondrion during intracellular tachyzoite and tachyzoite	[m]	0.002|0.493|0.766|0.078|S	0.9995	0.9998	ApicoTP
428	TGME49_203110	Tricarboxylic acid (TCA) cycle	#N/A				[m]		[c]	0.878|0.031|0.044|0.105|C	0.1383	0.2952	No SP
429	TGME49_223840	Tricarboxylic acid (TCA) cycle	#N/A	[c]					[c]	0.066|0.105|0.198|0.872|_	0.1309	0.1009	No SP
430	TGME49_267330	Tricarboxylic acid (TCA) cycle	#N/A	[m]	[c]	[c]	[c]		[m]	0.01|0.62|0.1|0.414|M	0.951	0.9347	ApicoTP
431	TGME49_266850	Ubiquinone metabolism	#N/A		[m]	[m]	[m]		[m]	0.042|0.226|0.036|0.86|_	0.9478	0.9326	No SP
432	TGME49_259130	Ubiquinone metabolism	#N/A		[m]	[m]	[m]	Ortholog: PFF0370w (Coq2): mitochondrion	[m]	0.5|0.096|0.001|0.502|_	0.5425	0.4885	No SP
433	TGME49_295690	Ubiquinone metabolism	#N/A		[m]	[m]	[m]		[m]	0.643|0.655|0.001|0.016|M	0.9795	0.9902	No SP
434	TGME49_246600	Ubiquinone metabolism	#N/A				[m]		[m]	0.917|0.138|0.004|0.033|C	0.5752	0.4772	No SP
435	TGME49_215750		#N/A				[c]	no match for this EC 3.5.4.13	delete	0.978|0.014|0.006|0.06|C	0.0097	0.0095	No SP
436	TGME49_219630	1.6.2.4 (NADPH--hemoprotein reductase)	#N/A	[m]	[m]	[m]			[m]	0.701|0.232|0.002|0.166|C	0.9137	0.9448	non-ApicoTP
437	TGME49_247220	3.6.1.13 (ADP-ribose diphosphatase)	#N/A						[c]	0.328|0.505|0.01|0.135|M	0.2339	0.3288	No SP
438	TGME49_257945	3.1.4.17 (3',5'-cyclic-nucleotide phosphodiesterase)	#N/A				[c]		[c]	0.93|0.008|0.014|0.262|C	0.0047	0.0027	No SP
439	TGME49_261030	1.18.1.2 (Ferredoxin--NADP(+) reductase)	#N/A			[m]	[a]		[m]	0.093|0.134|0.023|0.863|_	0.9543	0.9521	No SP
440	TGME49_266450		#N/A				[c]		[c]	0.883|0.051|0.001|0.077|C	0.0653	0.1218	No SP
441	TGME49_272640		#N/A	[c]			[c]		[c]	0.025|0.78|0.073|0.175|M	0.006	0.009	No SP
442	TGME49_273090	3.6.1.3 (Adenosinetriphosphatase); 3.6.4.3 (Microtubule-severing ATPase)	#N/A				[a]	cytosol during 24 hours after tachyzoite infection	[c]	0.172|0.859|0.004|0.065|M	0.0333	0.0373	No SP
443	TGME49_273920	1.1.1.283 (Methylglyoxal reductase (NADPH-dependent))	#N/A						[c]	0.001|0.244|0.798|0.022|S	0.3689	0.581	No SP
444	TGME49_277500	3.6.1.3 (Adenosinetriphosphatase)	#N/A				[a]		[c]	0.869|0.052|0.102|0.488|C	0.0239	0.0217	No SP
445	TGME49_285680	2.3.1.61 (Dihydrolipoyllysine-residue succinyltransferase)	#N/A	[m]			[m]		[m]	0.405|0.128|0.018|0.668|_	0.6185	0.6697	No SP
446	TGME49_R03165	#N/A	#N/A						delete	0.269|0.127|0.295|0.214|S	#N/A	#N/A	#N/A
447	TGME49_263430	1.1.1.60 (2-hydroxy-3-oxopropionate reductase)	#N/A						[m]	0.013|0.26|0.189|0.008|M	0.1035	0.1064	No SP
448	TGME49_226300	1.3.1.34 (2,4-dienoyl-CoA reductase (NADPH))	#N/A				[a]		[c]	0.408|0.123|0.013|0.087|C	0.0562	0.0785	No SP
449	TGME49_290890	1.1.1.184 (Carbonyl reductase (NADPH))	#N/A						[c]	0.909|0.622|0.001|0.006|C	0.5849	0.799	No SP
450	TGME49_257480	1.2.1.24 (Succinate-semialdehyde dehydrogenase (NAD(+)))	#N/A						[m]	0.07|0.847|0.009|0.099|M	0.6403	0.6692	No SP
451	TGME49_309265	1.3.1.33 (Protochlorophyllide reductase)	#N/A						[c]	0.28|0.037|0.116|0.833|_	0.9411	0.8433	No SP
452	TGME49_231900	1.3.8.6 (Glutaryl-CoA dehydrogenase)	#N/A						[m]	0.036|0.281|0.074|0.156|M	0.2133	0.2796	No SP
453	TGME49_212710	1.14.16.4 (Tryptophan 5-monooxygenase)	#N/A						[m]	0.016|0.219|0.212|0.44|_	0.9891	0.9949	No SP
454	TGME49_318730	2.4.1.41 (Polypeptide N-acetylgalactosaminyltransferase)	#N/A						[c]	0.472|0.119|0.01|0.653|_	0.0991	0.0397	No SP
455	TGME49_259530	2.4.1.41 (Polypeptide N-acetylgalactosaminyltransferase)	#N/A					trans-golgi network during extracellular tachyzoite and intracellular tachyzoite	[c]	0.903|0.05|0.001|0.038|C	0.0158	0.0119	No SP
456	TGME49_278518		#N/A						[c]	0.562|0.096|0.015|0.529|C	0.0349	0.0655	No SP
457	TGME49_316100	2.4.2.29 (tRNA-guanine(34) transglycosylase)	#N/A						[c]	0.361|0.115|0.035|0.653|_	0.0739	0.1062	No SP
458	TGME49_320620	2.4.2.29 (tRNA-guanine(34) transglycosylase)	#N/A						[a]	0.553|0.175|0.007|0.263|C	0.5972	0.9976	ApicoTP
459	TGME49_294800	2.7.7.4 (Sulfate adenylyltransferase)	#N/A	[c]					[c]	0.062|0.547|0.057|0.029|M	0.0121	0.0119	No SP
460	TGME49_286420	2.7.7.4 (Sulfate adenylyltransferase)	#N/A	[c]					[c]	0.009|0.722|0.003|0.086|M	0.0121	0.0119	No SP
461	TGME49_238200	3.1.1.3 (Triacylglycerol lipase)	#N/A						[c]	0.017|0.909|0.002|0.088|M	0.2102	0.2104	No SP
462	TGME49_250360	3.1.1.3 (Triacylglycerol lipase)	#N/A						[c]	0.444|0.445|0.003|0.059|M	0.0311	0.0327	No SP
463	TGME49_223672	3.1.3.7 (3'(2'),5'-bisphosphate nucleotidase)	#N/A						[c]	0.928|0.109|0.001|0.067|C	0.0851	0.0762	No SP
464	TGME49_235700	3.1.3.37 (Sedoheptulose-bisphosphatase)	#N/A	[c]					[c]	0.064|0.086|0.074|0.103|_	0.0242	0.0221	No SP
465	TGME49_318675	3.1.4.17 (3',5'-cyclic-nucleotide phosphodiesterase)	#N/A	[c]					[c]	0.019|0.425|0.035|0.787|_	0.0606	0.0511	No SP
466	TGME49_233065	3.1.4.17 (3',5'-cyclic-nucleotide phosphodiesterase)	#N/A	[c]					[c]	0.054|0.227|0.038|0.646|_	0.9145	0.9448	No SP
467	TGME49_226755	3.1.4.17 (3',5'-cyclic-nucleotide phosphodiesterase)	#N/A						[c]	0.082|0.787|0.002|0.027|M	0.0782	0.0726	No SP
468	TGME49_326800	3.3.1.1 (Adenosylhomocysteinase)	#N/A						[c]	0.187|0.25|0.023|0.648|_	0.8351	0.819	non-ApicoTP
469	TGME49_290670	3.4.11.1 (Leucyl aminopeptidase)	#N/A			[c]	[a]	cytosol during tachyzoite	[c]	0.131|0.064|0.025|0.758|_	0.9564	0.9943	No SP
470	TGME49_224350	3.4.11.2 (Membrane alanyl aminopeptidase)	#N/A		[c]/[m]	[c]/[m]	[a]		[c]	0.036|0.032|0.251|0.273|_	0.0469	0.0781	No SP
471	TGME49_224460	3.4.11.2 (Membrane alanyl aminopeptidase)	#N/A				[a]		[c]	0.386|0.041|0.015|0.759|_	0.4108	0.6537	No SP
472	TGME49_221310	3.4.11.2 (Membrane alanyl aminopeptidase)	#N/A				[a]		[c]	0.061|0.056|0.642|0.163|S	0.612	0.5979	No SP
473	TGME49_288740	3.1.1.47 (1-alkyl-2-acetylglycerophosphocholine esterase)	#N/A						[c]	0.47|0.121|0.003|0.187|C	0.0223	0.0289	No SP
474	TGME49_216700	3.5.1.31 (formylmethionine deformylase)	#N/A						[c]	0.004|0.902|0.001|0.231|M	0.3581	0.5104	No SP
475	TGME49_213520	3.5.1.47 (N-acetyldiaminopimelate deacetylase)	#N/A						[c]	0.668|0.316|0.008|0.003|C	0.8214	0.9168	non-ApicoTP
476	TGME49_200430	3.5.4.12 (dCMP deaminase)	#N/A	[c]					[c]	0.851|0.255|0.012|0.003|C	0.5081	0.3385	No SP
477	TGME49_259570	3.5.4.1 (Cytosine deaminase)	#N/A		[c]	[c]			[c]	0.3|0.064|0.035|0.807|_	0.0362	0.0204	No SP
478	TGME49_265860		#N/A						[c]	0.437|0.164|0.01|0.222|C	0.687	0.7089	No SP
479	TGME49_236970	3.6.1.3 (Adenosinetriphosphatase)	#N/A						[c]	0.101|0.402|0.043|0.536|_	0.0649	0.1343	No SP
480	TGME49_273870	3.6.1.3 (Adenosinetriphosphatase)	#N/A						[c]	0.727|0.081|0.023|0.403|C	0.0075	0.0197	No SP
481	TGME49_321440	3.6.1.3 (Adenosinetriphosphatase)	#N/A					[7] annotated: nucleus	[c]	0.103|0.335|0.022|0.144|M	0.0008	0.0021	No SP
482	TGME49_214780	3.6.1.17 (Bis(5'-nucleosyl)-tetraphosphatase (asymmetrical))	#N/A		[c]	[c]	[c]		[c]	0.728|0.027|0.005|0.319|C	0.6045	0.5042	non-ApicoTP
483	TGME49_278870	myosin ATPase [EC:3.6.4.1]	#N/A					[7] annotated: myosin complex	[c]	0.193|0.103|0.005|0.895|_	0.0043	0.0122	No SP
484	TGME49_321900	4.1.2.13 (Fructose-bisphosphate aldolase)	#N/A				[c]		[c]	0.14|0.238|0.021|0.867|_	0.0186	0.0821	No SP
485	TGME49_278910	2.5.1.47 (Cysteine synthase)	#N/A						[c]	0.128|0.081|0.153|0.874|_	0.9447	0.9774	No SP
486	TGME49_288360	6.1.1.2 (Tryptophan--tRNA ligase)	#N/A					[7] annotated: apicoplast, cytoplasm	[c]	0.116|0.134|0.014|0.837|_	0.9979	0.9996	No SP
487	TGME49_277030	6.1.1.5 (Isoleucine--tRNA ligase)	#N/A					[7] annotated: cytoplasm	[m]	0.031|0.921|0.002|0.117|M	0.6485	0.8584	non-ApicoTP
488	TGME49_271625	6.1.1.11 (Serine--tRNA ligase)	#N/A					[7] annotated: apicoplast	[a]	0.032|0.315|0.018|0.831|_	0.6643	0.3945	ApicoTP
489	TGME49_233860	6.1.1.19 (Arginine--tRNA ligase)	#N/A					[7] annotated: cytoplasm	[c]	0.032|0.35|0.008|0.74|_	0.9993	0.9988	No SP
490	TGME49_210840	6.1.1.19 (Arginine--tRNA ligase)	#N/A					[7] annotated: cytoplasm	[c]	0.682|0.474|0.001|0.029|C	0.7187	0.533	No SP
491	TGME49_234505	6.1.1.20 (Phenylalanine--tRNA ligase)	#N/A					[7] annotated: cytoplasm	[c]	0.054|0.071|0.218|0.801|_	0.2906	0.1965	No SP
492	TGME49_280600	6.1.1.21 (Histidine--tRNA ligase)	#N/A					[7] annotated: cytoplasm	[c]	0.073|0.1|0.061|0.838|_	0.9935	0.9993	No SP
493	TGME49_208090	5-formyltetrahydrofolate cyclo-ligase [EC:6.3.3.2]	#N/A				[c]		[c]	0.015|0.022|0.192|0.008|S	0.9905	0.9986	No SP
494	TGME49_213620	ubiquinone biosynthesis protein	#N/A				[m]		[c]	0.079|0.11|0.091|0.906|_	0.0219	0.0587	No SP
495	TGME49_202160	ubiquinone biosynthesis protein	#N/A				[m]		[m]	0.005|0.044|0.89|0.169|S	0.9879	0.9997	No SP
496	TGME49_321660	GPI-anchor biosynthesis [EC:2.4.1.-]	#N/A			[c]			[c]	0.217|0.31|0.001|0.345|_	0.0177	0.0112	No SP
497	TGME49_304660	5.3.99.3 (Prostaglandin-E synthase)	#N/A						delete	0.093|0.111|0.05|0.843|_	0.5984	0.9542	No SP
498	TGME49_207070	beta-1,4-N-acetylglucosaminyltransferase [EC:2.4.1.141]	#N/A						[c]	0.163|0.084|0.008|0.949|_	0.4954	0.7489	ApicoTP
499	TGME49_255890	1.6.5.4 (Monodehydroascorbate reductase (NADH))	#N/A						[c]	0.453|0.33|0.127|0.018|C	0.7756	0.5714	No SP
500	TGME49_304480	1.3.99.5 (3-oxo-5-alpha-steroid 4-dehydrogenase (acceptor))	#N/A					[7] annotated: cytoplasm, integral to membrane	delete	0.441|0.17|0.015|0.056|C	0.8707	0.7689	No SP
501	TGME49_262930	N-Glycan biosynthesis	#N/A						[c]	0.103|0.087|0.118|0.775|_	0.3028	0.3304	non-ApicoTP
502	TGME49_273500	O-glycan biosynthesis	#N/A						[c]	0.043|0.883|0.075|0.062|M	0.0286	0.051	No SP
503	TGME49_235478	2.7.1.33 (Pantothenate kinase)	#N/A	[m]					[m]	0.041|0.354|0.057|0.734|_	0.5846	0.5962	No SP
504	TGME49_272180	1.3.99.5 (3-oxo-5-alpha-steroid 4-dehydrogenase (acceptor))	#N/A					[7] annotated: cytoplasm, integral to membrane	delete	0.085|0.12|0.208|0.907|_	0.0435	0.2218	non-ApicoTP
505	TGME49_227020	2.4.2.31 (NAD(+)--protein-arginine ADP-ribosyltransferase)	#N/A					R00765_TGME49_227020	delete	0.283|0.023|0.011|0.895|_	0.003	0.0052	ApicoTP
506	TGME49_321520	cytosolic prostaglandin-E synthase [EC:5.3.99.3]	#N/A						delete	0.087|0.318|0.001|0.5|_	0.0807	0.1649	No SP
507	TGME49_319570	2.4.1.37 (Fucosylgalactoside 3-alpha-galactosyltransferase)	#N/A						delete	0.896|0.114|0.004|0.128|C	0.3192	0.1504	No SP

## Sheet: legend
Column header	Explanation
Gene ID	identifier of the gene in ToxoDB.org database
Metabolic subsystem	metabolic subsystem the gene is assigned to in LLAMP.net database
Second subsystem	additional metabolic subsystem the gene is assigned to in LLAMP.net database
iCS382	localisation of the enzyme in the iCS382 model (Song et al)*
PlasmoNet1	localisation of the orthogous enzyme in the PlasmoNet1 model (Huthmatcher et al)
PlasmoNet2	localisation of the orthogous enzyme in the PlasmoNet2 model (Bazzani et al)
ApiLoc	expreimentally established localisation available at ApiLoc database
ToxoNet1	localisation of the enzyme in the ToxoNet1 model (this study)
TargetP	localisation scores from the TargetP algorithm (cTP | mTP | SP | other | Loc)
MitoProt	localisation scores from the MitoProt algorithm (MitoProt_DFM MitoProt_DFMC)
ApicoAP	localisation scores from the ApicoAP algorithm**
* - abbreviation of the compartments: [c] - cytosol; [m] - mitochondrion; [a] - apicoplast; [n] - nucleus; [er] - endoplasmic reticulum
** - ApicoTP - transit peptide (TP) for apicoplast detected; NonApicoTP - other kind of TP detected, NoTP - no TP detected
References (DOI):
[1] - 10.1016/j.micinf.2009.12.010
[2] - 10.1371/journal.ppat.0030115
[3] - 10.1111/mmi.12139
[4] - 10.1128/EC.00061-07
[5] - 10.1073/pnas.051629998
[6] - 10.1128/EC.00255-07
[7] - data from ToxoDB.org
