# Supplementary material for: Metabolic Needs and Capabilities of Toxoplasma gondii through Combined Computational and Experimental Analysis
Source: PLoS Comput Biol. 2015 May 22;11(5):e1004261. doi: 10.1371/journal.pcbi.1004261 (PMC4441489; doi:10.1371/journal.pcbi.1004261)
Supplement: S2 Table — (XLSX) [file pcbi.1004261.s003.xlsx]

## Sheet: TableE2
	ID	DESCRIPTION	SHOULD FAIL	IN	IN LB	IN UB	OUT	OUT LB	OUT UB	EQU	EQU LB	EQU UB	CHANGED RXN	CHANGED LB	CHANGED UB	PRINT FLUX	COMMENTS
	1	Aerobic rephosphorylation of ADP from glucose		D-Glucose[e]			(S)-Lactate[e]			ATP[c] + H2O[c] => ADP[c] + Orthophosphate[c]	1			0	0	TRUE
	2	Production of dATP[c] from glucose and inorganics		D-Glucose[e];Oxygen[e];Ammonia[e];Orthophosphate[e]			dATP[c]	1						0	0	TRUE
				Hypoxanthine[c]			ALLMETSIN[e]
	3	Production of dGTP[c] from glucose and inorganics		D-Glucose[e];Oxygen[e];Ammonia[e];Orthophosphate[e]			dGTP[c]	1						0	0	TRUE
				Hypoxanthine[c]			ALLMETSIN[e]
	4	De novo production of dCTP[c] from glucose and inorganics		D-Glucose[e];Oxygen[e];Ammonia[e];Orthophosphate[e]			dCTP[c]	1						0	0	TRUE
							ALLMETSIN[e]
	5	De novo production of dTTP[c] from glucose and inorganics		D-Glucose[e];Oxygen[e];Ammonia[e];Orthophosphate[e]			dTTP[c]	1						0	0	TRUE
							ALLMETSIN[e]
	6	Production of ATP[c] from glucose and inorganics		D-Glucose[e];Oxygen[e];Ammonia[e];Orthophosphate[e]			ATP[c]	1						0	0	TRUE
				Hypoxanthine[c]			ALLMETSIN[e]
	7	Production of GTP[c] from glucose and inorganics		D-Glucose[e];Oxygen[e];Ammonia[e];Orthophosphate[e]			GTP[c]	1						0	0	TRUE
				Hypoxanthine[c]			ALLMETSIN[e]
	8	De novo production of CTP[c] from glucose and inorganics		D-Glucose[e];Oxygen[e];Ammonia[e];Orthophosphate[e]			CTP[c]	1						0	0	TRUE
							ALLMETSIN[e]
	9	De novo production of UTP[c] from glucose and inorganics		D-Glucose[e];Oxygen[e];Ammonia[e];Orthophosphate[e]			UTP[c]	1						0	0	TRUE
							ALLMETSIN[e]
	10	De novo production of L-Glutamate[c] from glucose and inorganics		D-Glucose[e];Oxygen[e];Ammonia[e];Orthophosphate[e]			L-Glutamate[c]	1						0	0	TRUE
							ALLMETSIN[e]
	11	"De novo" production of Glycine[c] from glucose and inorganics (over 20 precursors can replace folate)		D-Glucose[e];Oxygen[e];Ammonia[e];Orthophosphate[e]			Glycine[c]	1						0	0	TRUE
				Folate[e]			ALLMETSIN[e]
	12	De novo production of L-Alanine[c] from glucose and inorganics		D-Glucose[e];Oxygen[e];Ammonia[e];Orthophosphate[e]			L-Alanine[c]	1						0	0	TRUE
							ALLMETSIN[e]
	13	Production of L-Lysine[c] from glucose and inorganics		D-Glucose[e];Oxygen[e];Ammonia[e];Orthophosphate[e]			L-Lysine[c]	1						0	0	TRUE
				L-2-Aminoadipate 6-semialdehyde[c]			ALLMETSIN[e]
	14	De novo production of L-Aspartate[c] from glucose and inorganics		D-Glucose[e];Oxygen[e];Ammonia[e];Orthophosphate[e]			L-Aspartate[c]	1						0	0	TRUE
							ALLMETSIN[e]
	15	Production of L-Arginine[c] from glucose and inorganics (not possible only direct uptake)	1	D-Glucose[e];Oxygen[e];Ammonia[e];Orthophosphate[e]			L-Arginine[c]	1						0	0	TRUE
				ALLMETSIN[e]			ALLMETSIN[e]
	16	De novo production of L-Glutamine[c] from glucose and inorganics		D-Glucose[e];Oxygen[e];Ammonia[e];Orthophosphate[e]			L-Glutamine[c]	1						0	0	TRUE
							ALLMETSIN[e]
	17	De novo production of L-Serine[c] from glucose and inorganics		D-Glucose[e];Oxygen[e];Ammonia[e];Orthophosphate[e]			L-Serine[c]	1						0	0	TRUE
							ALLMETSIN[e]
	18	Production of L-Methionine[c] from glucose and inorganics		D-Glucose[e];Oxygen[e];Ammonia[e];Orthophosphate[e]			L-Methionine[c]	1						0	0	TRUE
				C00440[c];L-Homocysteine[c]			ALLMETSIN[e]
	19	Production of L-Tryptophan[c] from glucose and inorganics (not possible only direct uptake)	1	D-Glucose[e];Oxygen[e];Ammonia[e];Orthophosphate[e]			L-Tryptophan[c]	1						0	0	TRUE
				ALLMETSIN[e]			ALLMETSIN[e]
	20	Production of L-Phenylalanine[c] from glucose and inorganics		D-Glucose[e];Oxygen[e];Ammonia[e];Orthophosphate[e]			L-Phenylalanine[c]	1						0	0	TRUE
				Phenylpyruvate[c]			ALLMETSIN[e]
	21	Production of L-Tyrosine[c] from glucose and inorganics		D-Glucose[e];Oxygen[e];Ammonia[e];Orthophosphate[e]			L-Tyrosine[c]	1						0	0	TRUE
				Phenylpyruvate[c]			ALLMETSIN[e]
	22	De novo production of L-Cysteine[c] from glucose and inorganics		D-Glucose[e];Oxygen[e];Ammonia[e];Orthophosphate[e];Hydrogen sulfide[e]			L-Cysteine[c]	1						0	0	TRUE
							ALLMETSIN[e]
	23	Production of L-Leucine[c] from glucose and inorganics	1	D-Glucose[e];Oxygen[e];Ammonia[e];Orthophosphate[e]			L-Leucine[c]	1						0	0	TRUE
				4-Methyl-2-oxopentanoate[c]			ALLMETSIN[e]
	24	Production of L-Histidine[c] from glucose and inorganics (not possible, only direct uptake)		D-Glucose[e];Oxygen[e];Ammonia[e];Orthophosphate[e]			L-Histidine[c]	1						0	0	TRUE
				ALLMETSIN[e]			ALLMETSIN[e]
	25	De novo production of L-Proline[c] from glucose and inorganics		D-Glucose[e];Oxygen[e];Ammonia[e];Orthophosphate[e]			L-Proline[c]	1						0	0	TRUE
							ALLMETSIN[e]
	26	De novo production of L-Asparagine[c] from glucose and inorganics		D-Glucose[e];Oxygen[e];Ammonia[e];Orthophosphate[e]			L-Asparagine[c]	1						0	0	TRUE
							ALLMETSIN[e]
	27	Production of L-Valine[c] from glucose and inorganics		D-Glucose[e];Oxygen[e];Ammonia[e];Orthophosphate[e]			L-Valine[c]	1						0	0	TRUE
				3-Methyl-2-oxobutanoic acid[c]			ALLMETSIN[e]
	28	De novo production of L-Threonine[c] from glucose and inorganics		D-Glucose[e];Oxygen[e];Ammonia[e];Orthophosphate[e]			L-Threonine[c]	1						0	0	TRUE
							ALLMETSIN[e]
	29	Production of L-Isoleucine[c] from glucose and inorganics		D-Glucose[e];Oxygen[e];Ammonia[e];Orthophosphate[e]			L-Isoleucine[c]	1						0	0	TRUE
				(S)-3-Methyl-2-oxopentanoic acid[c]			ALLMETSIN[e]
	30	Production of Phosphatidylcholine[c] from glucose and inorganics		D-Glucose[e];Oxygen[e];Ammonia[e];Orthophosphate[e]			Phosphatidylcholine[c]	1						0	0	TRUE
				Choline[c];Carboxylate[c];1-Acylglycerol[c]			ALLMETSIN[e]
	31	Production of Cholesterol[c] from glucose and inorganics (impossible, only direct uptake)	1	D-Glucose[e];Oxygen[e];Ammonia[e];Orthophosphate[e]			Cholesterol[c]	1						0	0	TRUE
				ALLMETSIN[e]			ALLMETSIN[e]
	32	De novo production of Phosphatidylethanolamine[c] from glucose and inorganics		D-Glucose[e];Oxygen[e];Ammonia[e];Orthophosphate[e]			Phosphatidylethanolamine[c]	1						0	0	TRUE
				Carboxylate[c];1-Acylglycerol[c]			ALLMETSIN[e]
	33	Production of 1-Phosphatidyl-D-myo-inositol[c] from glucose and inorganics		D-Glucose[e];Oxygen[e];Ammonia[e];Orthophosphate[e]			1-Phosphatidyl-D-myo-inositol[c]	1						0	0	TRUE
				myo-Inositol[c];Carboxylate[c];1-Acylglycerol[c]			ALLMETSIN[e]
	34	De novo production of Phosphatidylserine[c] from glucose and inorganics		D-Glucose[e];Oxygen[e];Ammonia[e];Orthophosphate[e]			Phosphatidylserine[c]	1						0	0	TRUE
				Carboxylate[c];1-Acylglycerol[c]			ALLMETSIN[e]
	35	Production of Sphingomyelin from glucose and inorganics		D-Glucose[e];Oxygen[e];Ammonia[e];Orthophosphate[e]			C00550[c]	1						0	0	TRUE
				Choline[c];Carboxylate[c]			ALLMETSIN[e]
	36	Production of FattyAcid[c] from glucose and inorganics		D-Glucose[e];Oxygen[e];Ammonia[e];Orthophosphate[e]			FattyAcid[c]	1						0	0	TRUE
				Arachidonate[c];(9Z)-Octadecenoic acid[c]			ALLMETSIN[e]
	37	Production of NAD+[c] from glucose and inorganics	1	D-Glucose[e];Oxygen[e];Ammonia[e];Orthophosphate[e]			NAD+[c]	1						0	0	TRUE
				Nicotinamide[c];Adenine[c]			ALLMETSIN[e]
	38	Production of NADP+[c] from glucose and inorganics	1	D-Glucose[e];Oxygen[e];Ammonia[e];Orthophosphate[e]			NADP+[c]	1						0	0	TRUE
				Nicotinamide[c];Adenine[c]			ALLMETSIN[e]
	39	Production of CoA[c] from glucose and inorganics (failed to enumerate all the possible precursors)		D-Glucose[e];Oxygen[e];Ammonia[e];Orthophosphate[e]			CoA[c]	1						0	0	TRUE
				beta-Alanine[c];L-Valine[c];Adenine[c];Sulfite[c]			ALLMETSIN[e]
	40	"De novo" production of Heme[c] from glucose and inorganics		D-Glucose[e];Oxygen[e];Ammonia[e];Orthophosphate[e];Fe2+[e]			Heme[c]	1						0	0	TRUE
				Folate[e]			ALLMETSIN[e]
	41	De novo production of Oxaloacetate[c] from glucose and inorganics		D-Glucose[e];Oxygen[e];Ammonia[e];Orthophosphate[e]			Oxaloacetate[c]	1						0	0	TRUE
							ALLMETSIN[e]
	42	"De novo" production of Glutathione[c] from glucose and inorganics		D-Glucose[e];Oxygen[e];Ammonia[e];Orthophosphate[e];Sulfite[c]			Glutathione[c]	1						0	0	TRUE
				Folate[c]			ALLMETSIN[e]
	43	Production of Thiamin diphosphate[c] from glucose and inorganics	1	D-Glucose[e];Oxygen[e];Ammonia[e];Orthophosphate[e]			Thiamin diphosphate[c]	1						0	0	TRUE
				Thiamine[c]			ALLMETSIN[e]
	44	Production of GDP-mannose[c] from glucose and inorganics		D-Glucose[e];Oxygen[e];Ammonia[e];Orthophosphate[e];Sulfite[c]			GDP-mannose[c]	1						0	0	TRUE
				Adenine[c]			ALLMETSIN[e]
	45	Production of Tetrahydrofolate[c] from glucose and inorganics		D-Glucose[e];Oxygen[e];Ammonia[e];Orthophosphate[e]			Tetrahydrofolate[c]	1						0	0	TRUE
				Adenine[c]			ALLMETSIN[e]
	46	Production of Tetrahydrobiopterin[c] from glucose and inorganics		D-Glucose[e];Oxygen[e];Ammonia[e];Orthophosphate[e]			Tetrahydrobiopterin[c]	1						0	0	TRUE
				Dihydrobiopterin[c]			ALLMETSIN[e]
	47	De novo production of Pyridoxal phosphate[c] from glucose and inorganics		D-Glucose[e];Oxygen[e];Ammonia[e];Orthophosphate[e]			Pyridoxal phosphate[c]	1						0	0	TRUE
							ALLMETSIN[e]
	48	Production of S-Adenosyl-L-methionine[c] from glucose and inorganics		D-Glucose[e];Oxygen[e];Ammonia[e];Orthophosphate[e];Sulfite[c]			S-Adenosyl-L-methionine[c]	1						0	0	TRUE
				C00440[c];L-Homocysteine[c];Hypoxanthine[c]			ALLMETSIN[e]
	49	De novo production of UDP-N-acetyl-alpha-D-glucosamine[c] from glucose and inorganics		D-Glucose[e];Oxygen[e];Ammonia[e];Orthophosphate[e]			UDP-N-acetyl-alpha-D-glucosamine[c]	1						0	0	TRUE
							ALLMETSIN[e]
	50	De novo production of Geranylgeranyl diphosphate[c] from glucose and inorganics		D-Glucose[e];Oxygen[e];Ammonia[e];Orthophosphate[e]			Geranylgeranyl diphosphate[c]	1						0	0	TRUE
							ALLMETSIN[e]
	51	De novo production of L-Selenocysteine[c] from glucose and inorganics (has to sink smthing[c])	1	D-Glucose[e];Oxygen[e];Ammonia[e];Orthophosphate[e];Hydrogen selenide[c]			L-Selenocysteine[c]	1						0	0	TRUE
							ALLMETSIN[c]
	52	De novo production of Undecaprenyl diphosphate from glucose and inorganics		D-Glucose[e];Oxygen[e];Ammonia[e];Orthophosphate[e]			C04574[c]	1						0	0	TRUE
							ALLMETSIN[e]
	53	Production of ADP-glucose from glucose and inorganics		D-Glucose[e];Oxygen[e];Ammonia[e];Orthophosphate[e]			C00498[c]	1						0	0	TRUE
				Hypoxanthine[c]			ALLMETSIN[e]
	54	Production of Protein N6-(lipoyl)lysine[m] from glucose and inorganics		D-Glucose[e];Oxygen[e];Ammonia[e];Orthophosphate[e]			Protein N6-(lipoyl)lysine[m]	1						0	0	TRUE
				Apoprotein[m];Lipoate[c]			ALLMETSIN[e]
	55	Production of FMN[m] from glucose and inorganics (FAD[m] needs net transport of ATP[c]->ATP[m]		D-Glucose[e];Oxygen[e];Ammonia[e];Orthophosphate[e]			FMN[m]	1						0	0	TRUE
				Riboflavin[c]			ALLMETSIN[e]
	56	De novo production of Protein N6-(lipoyl)lysine[a] from glucose and inorganics		D-Glucose[e];Oxygen[e];Ammonia[e];Orthophosphate[e]			Protein N6-(lipoyl)lysine[a]	1						0	0	TRUE
				Apoprotein[a];Sulfur donor[c]			ALLMETSIN[e]
	57	Production of (9Z)-Octadecenoic acid[c] from glucose and inorganics (not possible, only direct uptake)	1	D-Glucose[e];Oxygen[e];Ammonia[e];Orthophosphate[e]			(9Z)-Octadecenoic acid[c]	1						0	0	TRUE
				ALLMETSIN[e]			ALLMETSIN[e]
	58	De novo production of Hexadecanoic acid[c] from glucose and inorganics		D-Glucose[e];Oxygen[e];Ammonia[e];Orthophosphate[e]			Hexadecanoic acid[c]	1						0	0	TRUE
							ALLMETSIN[e]
	59	De novo production of Dodecanoate[c] from glucose and inorganics		D-Glucose[e];Oxygen[e];Ammonia[e];Orthophosphate[e]			C02679[c]	1						0	0	TRUE
							ALLMETSIN[e]
	60	De novo production of Tetradecanoate[c] from glucose and inorganics		D-Glucose[e];Oxygen[e];Ammonia[e];Orthophosphate[e]			C06424[c]	1						0	0	TRUE
							ALLMETSIN[e]
	61	De novo production of Octadecanoic acid[c] from glucose and inorganics		D-Glucose[e];Oxygen[e];Ammonia[e];Orthophosphate[e]			Octadecanoic acid[c]	1						0	0	TRUE
							ALLMETSIN[e]
	62	Production of Linoleate[c] from glucose and inorganics (not possible; direct uptake/from phosophatidylcholine)		D-Glucose[e];Oxygen[e];Ammonia[e];Orthophosphate[e]			Linoleate[c]	1						0	0	TRUE
				ALLMETSIN[e]			ALLMETSIN[e]
	63	Production of Arachidonate[c] from glucose and inorganics (not possible; direct uptake/from phosophatidylcholine)	1	D-Glucose[e];Oxygen[e];Ammonia[e];Orthophosphate[e]			Arachidonate[c]	1						0	0	TRUE
				ALLMETSIN[e]			ALLMETSIN[e]
	64	De novo production of Acetyl-CoA[c] from glucose and inorganics		CoA[e];L-Glutamine[e]			Acetyl-CoA[c]	1						0	0	TRUE
		(only ACS and ACL are relevant)		ALLMETSIN[e]			ALLMETSIN[e]
	65	De novo production of Dihydrobiopterin[c] from glucose and inorganics		D-Glucose[e];Oxygen[e];Ammonia[e];Orthophosphate[e]			Dihydrobiopterin[c]	1						0	0	TRUE
				7,8-Dihydroneopterin 3'-triphosphate[c]			ALLMETSIN[e]
	66	De novo production of UDP-N-acetyl-alpha-D-glucosamine[c] from glucose and inorganics		D-Glucose[e];Oxygen[e];Ammonia[e];Orthophosphate[e]			UDP-N-acetyl-alpha-D-glucosamine[c]	1						0	0	TRUE
		(with ACS knockout)					ALLMETSIN[e]
	67	De novo production of UDP-N-acetyl-alpha-D-glucosamine[c] from glucose and inorganics		D-Glucose[e];Oxygen[e];Ammonia[e];Orthophosphate[e]			UDP-N-acetyl-alpha-D-glucosamine[c]	1						0	0	TRUE
		(with ACL knockout)					ALLMETSIN[e]
	68	De novo production of UDP-N-acetyl-alpha-D-glucosamine[c] from all subtrates available from host		D-Glucose[e];Oxygen[e];Ammonia[e];Orthophosphate[e]			UDP-N-acetyl-alpha-D-glucosamine[c]	1						0	0	TRUE
		(with ACL and ACS double knockout)		ALLMETSIN[e]			ALLMETSIN[e]
	69	De novo production of UDP-N-acetyl-alpha-D-glucosamine[c] from glucose and inorganics with cytosolic Acetyl-CoA supply		D-Glucose[e];Oxygen[e];Ammonia[e];Orthophosphate[e]			UDP-N-acetyl-alpha-D-glucosamine[c]	1						0	0	TRUE
		(with ACL and ACS double knockout)		Acetyl-CoA[c]			ALLMETSIN[e];CoA[c]
	70	De novo production of UDP-N-acetyl-alpha-D-glucosamine[c] from glucose and inorganics with non-cytosolic Acetyl-CoA supply		D-Glucose[e];Oxygen[e];Ammonia[e];Orthophosphate[e]			UDP-N-acetyl-alpha-D-glucosamine[c]	1						0	0	TRUE
		(with ACL and ACS double knockout)		Acetyl-CoA[m];Acetyl-CoA[a]			ALLMETSIN[e];CoA[c];CoA[a];CoA[m]

## Sheet: Description
column 1: Name, also describes the function.
column 2: Objective of the simulation, which must be satisifed
column 3: Constraints. For metabolites, it defines the systems boundary. Metabolites marked with excretion may leave the system, substrate may enter the system, free denotes it can enter or leave the system.
All metabolites not mentioned are not allow to be exchanged even if the are annotated in the external
compartment. Forbidden (blocked) reactions are also denoted here. The names PIPES, MIPES, MIMES are placeholders for constraints given in a separate file._e as the default compartment is omitted.
column 4: Denotes a metabolite identifer to check the solution. If the flux distribution uses this metabolit it is considered to have the desired result. 0 denotes a negative test, the required result is that no flux solution exist.
column 5: Comment if the name in column 1 does not su_x000E_ciently describe the simulation.
