# Supplementary material for: Metabolic Needs and Capabilities of Toxoplasma gondii through Combined Computational and Experimental Analysis
Source: PLoS Comput Biol. 2015 May 22;11(5):e1004261. doi: 10.1371/journal.pcbi.1004261 (PMC4441489; doi:10.1371/journal.pcbi.1004261)
Supplement: S3 Table — (XLSX) [file pcbi.1004261.s004.xlsx]

## Sheet: TableE3
Reaction ID	KEGG orthology ID	E.C. identifier	Enzyme name	Pathway	Reason for inclusion
R01773	K00003 | K12524 | K12525	1.1.1.3	L-Homoserine:NAD+ oxidoreductase	Glycine, serine and threonine metabolism	essential for de novo threonine synthesis
R03425	K00281 | K00282 | K00283	1.4.4.2	glycine:lipoylprotein oxidoreductase (decarboxylating and acceptor-aminomethylating)	Glycine, serine and threonine metabolism	known gap**
R00794	K10534	1.7.1.1 | 1.7.1.2	nitrite:NAD+ oxidoreductase;	Nitrogen metabolism	known gap**
R02058	K00621	2.3.1.4	acetyl-CoA:D-glucosamine-6-phosphate N-acetyltransferase	Amino sugar and nucleotide sugar metabolism	essential of UDP-N-acetyl-alpha-D-glucosamine production
R07475	no K-id	2.5.1.81	geranylgeranyl-diphosphate:isopentenyl-diphosphate transtransferase		known gap**
R03347	K10524	2.7.1.173	ATP:beta-D-ribosylnicotinate 5-phosphotransferase	Nicotinate and nicotinamide metabolism	essential for NAD(P) production
R00130	K00859 | K02318	2.7.1.24	ATP:dephospho-CoA 3-phosphotransferase	Pantothenate and CoA biosynthesis	known gap**
R03005	K00952 | K00969 | K06210 | K13522	2.7.7.1 | 2.7.7.18	ATP:nicotinamide-nucleotide adenylyltransferase	Nicotinate and nicotinamide metabolism	close but below threshold match
R00948	K00975	2.7.7.27	ATP:alpha-D-glucose-1-phosphate adenylyltransferase	Starch and sucrose metabolism	essential for ADP-glucose production
R08969	K04714	2.7.8.27	ceramide:phosphatidylcholine cholinephosphotransferase	Sphingolipid metabolism	no match to TGME49_246490
R04986	K03182 | K03186	4.1.1.-	3-octaprenyl-4-hydroxybenzoate carboxy-lyase	Ubiquinone and other terpenoid-quinone biosynthesis	known gap**
R03504	K01633 | K13939 | K13940	4.1.2.25	2-amino-4-hydroxy-6-(D-erythro-1,2,3-trihydroxypropyl)-7,8-dihydropteridine glycolaldehyde-lyase	Folate biosynthesis	essential for THF production
R05553	K02619 | K03342	4.1.3.38	4-amino-4-deoxychorismate pyruvate-lyase	Folate biosynthesis	essential for THF production
R01302	K03181	4.1.3.40	chorismate pyruvate-lyase (4-hydroxybenzoate-forming)	Ubiquinone and other terpenoid-quinone biosynthesis	known gap**
R03165	K01719 | K13542 | K13543	4.2.1.75	uroporphyrinogen-III synthase	Porphyrin and chlorophyll metabolism	essential for heme production
Reactions for which enzyme-coding genes were found:
R04096	K00253	1.3.8.4	3-Methylbutanoyl-CoA:(acceptor) oxidoreductase		TGME49_205430
R04494	K07432|K07441	2.4.1.141	UDP-N-acetyl-D-glucosamine:N-acetyl-D-glucosaminyl diphosphodolichol N-acetyl-D-glucosaminyltransferase		TGME49_268340
R01007	K01001	2.7.8.15	UDP-N-acetyl-D-glucosamine:dolichyl-phosphate N-acetyl-D-glucosamine phosphotransferase		TGME49_244520
R03352	K05605	3.1.2.4	3-Hydroxy-2-methylpropanoyl-CoA hydrolase		TGME49_224090; TGME49_294190
R00310	K01772	4.99.1.1	protoheme ferro-lyase (protoporphyrin-forming)	Porphyrin and chlorophyll metabolism	TGME49_258650
R02918	K01866	6.1.1.1	L-Tyrosine:tRNA(Tyr) ligase (AMP-forming)	Aminoacyl-tRNA biosynthesis	TGME49_251880; TGME49_273410
R03661	K01881 | K14163	6.1.1.15	L-proline:tRNA(Pro) ligase (AMP-forming)	Aminoacyl-tRNA biosynthesis	TGME49_219850
R03650	K01883 | K01884	6.1.1.16	L-Cysteine:tRNA(Cys) ligase (AMP-forming)	Aminoacyl-tRNA biosynthesis	TGME49_299810
R03663	K01868	6.1.1.3	L-Threonine:tRNA(Thr) ligase (AMP-forming)	Aminoacyl-tRNA biosynthesis	TGME49_219430; TGME49_300260
