# Supplementary material for: Metabolic Needs and Capabilities of Toxoplasma gondii through Combined Computational and Experimental Analysis
Source: PLoS Comput Biol. 2015 May 22;11(5):e1004261. doi: 10.1371/journal.pcbi.1004261 (PMC4441489; doi:10.1371/journal.pcbi.1004261)
Supplement: S4 Table — (XLSX) [file pcbi.1004261.s005.xlsx]

## Sheet: TableE4
Gene ID	Annotation in ToxoDB		New annotation (RAVEN)
	Annotated function	E.C. number	Annotated function	KEGG orthology ID	E.C. number
TGME49_202160	ABC1 family protein	NA	ubiquinone biosynthesis protein	K03688	NA
TGME49_202960	glycine cleavage H-protein	NA	glycine cleavage system H protein	K02437	NA
TGME49_207070	glycosyl transferase, putative	NA	beta-1,4-N-acetylglucosaminyltransferase	K07441	2.4.1.141
TGME49_208090	5-formyltetrahydrofolate cyclo-ligase	6.3.3.2	5-formyltetrahydrofolate cyclo-ligase	K01934	6.3.3.2
TGME49_213620	ABC1 family protein	2.7.11.-	ubiquinone biosynthesis protein	K03688	NA
TGME49_213780	radical SAM domain-containing protein	NA	cyclic pyranopterin phosphate synthase	K03639	4.1.99.18
TGME49_214920	GPI-anchored wall transfer protein GWT1 , putative	2.3.-.-	phosphatidylinositol glycan, class W	K05283	2.3.-.-
TGME49_216700	hypothetical protein	3.5.1.88	formylmethionine deformylase	K01450	3.5.1.31
TGME49_224920	hypothetical protein	NA	phosphatidylinositol glycan, class O	K05288	NA
TGME49_236970	SWI2/SNF2-containing PHD finger protein	NA	adenosinetriphosphatase	K01509	3.6.1.3
TGME49_237140	ethylene inducible protein, putative	4.-.-.-	pyridoxal 5'-phosphate synthase pdxS subunit	K06215	4.3.3.6
TGME49_240930	MoaC family protein	NA	cyclic pyranopterin phosphate synthase	K03637	4.1.99.18
TGME49_262930	hypothetical protein	NA	dolichyl-phosphate mannosyltransferase polypeptide 3	K09659	NA
TGME49_265860	hydrolase, carbon-nitrogen family protein	3.5.-.-	omega-amidase	K13566 and K01501	3.5.1.3
TGME49_273500	O-linked N-acetylglucosamine transferase	2.4.1.-	nitrilase	K09667	3.5.5.1
TGME49_273870	SWI2/SNF2 ISWI-like (AT hook)	3.6.4.-	protein O-GlcNAc transferase	K01509	2.4.1.255
TGME49_278870	myosin F	NA	adenosinetriphosphatase	K01553	3.6.1.3
TGME49_281490	glutamine amidotransferase subunit pdxt, putative	2.6.-.-	5'-phosphate synthase pdxT subunit	K08681	4.3.3.6
TGME49_321440	SWI2/SNF2 ISWI-like SANT (SANT)	3.6.4.-	adenosinetriphosphatase	K01509	3.6.1.3
TGME49_321520	hypothetical protein	5.3.99.3	cytosolic prostaglandin-E synthase	K15730	5.3.99.3
TGME49_321660	mannosyltransferase, putative	2.4.1.-	phosphatidylinositol glycan, class B	K05286	2.4.1.-
