# Supplementary material for: Metabolic Needs and Capabilities of Toxoplasma gondii through Combined Computational and Experimental Analysis
Source: PLoS Comput Biol. 2015 May 22;11(5):e1004261. doi: 10.1371/journal.pcbi.1004261 (PMC4441489; doi:10.1371/journal.pcbi.1004261)
Supplement: S5 Table — (XLSX) [file pcbi.1004261.s006.xlsx]

## Sheet: TableE5-1
Gene identifiers	Metabolic subsystem	E.C. identifier	Essentiality of ortholog(s) in P. falciparum*	Essentiality evidence
TGME49_264780	Amino sugar and nucleotide sugar metabolism	2.7.7.23	no	NA
TGME49_264650		5.4.2.3	no	NA
TGME49_309730	Antioxidative metabolism	1.8.1.7	yes	NA
TGME49_290600	Citrate cycle (TCA cycle)	6.2.1.5	no	growth reducing knockout [39]
TGME49_278910	Cysteine and methionine metabolism	2.5.1.47	no orthologs	NA
TGME49_231890	Fatty acid biosynthesis (apicoplast)	2.3.1.180	yes	Conditional knockout of apicoplast-targeted acyl-carrier protein [47]
TGME49_251930		1.3.1.9	yes
TGME49_225990		2.3.1.39	no1
TGME49_321570		4.2.1.-	yes
TGME49_293590		2.3.1.179	yes
TGME49_217740		1.1.1.100	no1
TGME49_221320		6.4.1.2 6.3.4.14	yes
TGME49_206610		2.3.1.12	no1
TGME49_239710	Fructose and mannose metabolism	5.4.2.8	no	NA
TGME49_239250	Glycerolipid metabolism	2.7.1.107	no orthologs	NA
TGME49_216930	Glycerophospholipid metabolism	2.7.7.15	yes	growth reducing knockout res-cued by salvage from host [48]
TGME49_281980		2.7.7.41	yes	NA
TGME49_310280		2.7.7.14	no	NA
TGME49_261480		2.7.8.-	no	growth arrest upon inhibition [49]
TGME49_212130		3.1.1.3 2.3.1.-	no orthologs	NA
TGME49_233500	Glycolysis / Gluconeogenesis	5.3.1.1	yes	NA
TGME49_207710	Inositol phosphate metabolism	2.7.8.11	yes	NA
TGME49_315640	Lipoic acid biosynthesis	2.3.1.181	no	Conditional knockout of apicoplast-targeted acyl-carrier protein [47]
TGME49_226400		2.8.1.8	no
TGME49_271820	Lipoic acid metabolism in mitochondrion	2.7.7.63	no	NA
TGME49_269800	Nicotinate and nicotinamide metabolism	6.3.5.1	yes	NA
TGME49_244700		2.7.1.23	yes	NA
TGME49_233110	Purine metabolism	1.1.1.205	yes	NA
TGME49_242730		2.7.4.8	yes	NA
TGME49_230450		6.3.5.2	yes	NA
TGME49_224900		2.7.4.3	no
TGME49_249180	Pyrimidine metabolism	1.5.1.3 2.1.1.45	yes	[50]
TGME49_306970		2.7.4.9	yes	NA
TGME49_299210		6.3.4.2	yes	NA
TGME49_257740		2.7.4.- 2.7.4.14	no	NA
TGME49_305980	Pyruvate metabolism in apicoplast	1.8.1.4	no1	NA
TGME49_299070		2.7.1.40	yes	NA
TGME49_216740	Riboflavin metabolism	2.7.1.26	yes	NA
TGME49_214280		2.7.7.2	yes	NA
TGME49_237200	Sphingolipid metabolism	1.14.-.-	no orthologs	NA
TGME49_316450		2.3.1.24	yes	NA
TGME49_269430	Biosynthesis of terpenoids	2.5.1.1	yes	[51],[52]
TGME49_298990		1.18.1.2	no
TGME49_227420		1.17.1.2	yes
TGME49_306260		2.7.7.60	yes
TGME49_255690		4.6.1.12	yes
TGME49_306550		2.7.1.148	yes
TGME49_262430		1.17.7.1	yes
TGME49_214850		1.1.1.267	yes
TGME49_208820		2.2.1.7	yes
TGME49_224490		2.5.1.1 2.5.1.10	yes
TGME49_316770		2.5.1.-	no	NA
TGME49_215250	Thiamine metabolism	2.7.6.2	yes	NA

## Sheet: TableE5-2
Reaction ID	E.C. number	Metabolic subsystem	Reaction name
R00619	2.7.6.2	Thiamine metabolism	ATP:thiamine diphosphotransferase
R05636	2.2.1.7		1-Deoxy-D-xylulose-5-phosphate pyruvate-lyase (carboxylating)
R01658	2.5.1.1	Terpenoid backbone biosynthesis	Dimethylallyl-diphosphate:isopentenyl-diphosphate dimethylallyltranstransferase
R05633	2.7.7.60		CTP: 2-C-Methyl-D-erythritol 4-phosphate cytidylyltransferase
R05634	2.7.1.148		ATP:4-(Cytidine 5-diphospho)-2-C-methyl-D-erythritol 2-phosphotransferase
R05637	4.6.1.12		2-Phospho-4-(cytidine 5-diphospho)-2-C-methyl-D-erythritol CMP-lyase (cyclizing)
R05688	1.1.1.267		1-Deoxy-D-xylulose-5-phosphate isomeroreductase
R06447	2.5.1.31		(2E,6E)-farnesyl-diphosphate:isopentenyl-diphosphate cistransferase (adding 8 isopentenyl units)
R08689	1.17.7.1		(E)-4-hydroxy-3-methylbut-2-en-1-yl-diphosphate:oxidized ferredoxin oxidoreductase (hydrating)
R00948	2.7.7.27	Starch and sucrose metabolism	ATP:alpha-D-glucose-1-phosphate adenylyltransferase
R06517	2.3.1.24	Sphingolipid metabolism	acyl-CoA:sphingosine N-acyltransferase
R06519	1.14.-.-		NA
R03596	1.8.1.9	Selenocompound metabolism	Hydrogen selenide:NADP+ oxidoreductase
R00549	2.7.1.26	Riboflavin metabolism	ATP:riboflavin 5-phosphotransferase
R00158	2.7.4.4 | 2.7.4.14 | 2.7.4.22	Pyrimidine metabolism	ATP:UMP phosphotransferase
R00512	2.7.4.14 | 2.7.4.25		ATP:CMP phosphotransferase
R00512	2.7.4.14 | 2.7.4.25		ATP:CMP phosphotransferase
R00570	2.7.4.6		ATP:CDP phosphotransferase
R02024	1.17.4.1		2-Deoxycytidine diphosphate:oxidized-thioredoxin 2-oxidoreductase
R02093	2.7.4.6		ATP:dTDP phosphotransferase
R02094	2.7.4.9 | 2.7.4.12		ATP:dTMP phosphotransferase
R02101	2.1.1.45		5,10-Methylenetetrahydrofolate:dUMP C-methyltransferase
R02326	2.7.4.6		ATP:dCDP phosphotransferase
R00127	2.7.4.3	Purine metabolism	ATP:AMP phosphotransferase
R00127	2.7.4.3		ATP:AMP phosphotransferase
R00332	2.7.4.8		ATP:GMP phosphotransferase
R01130	1.1.1.205		IMP:NAD+ oxidoreductase
R02017	1.17.4.1		2-Deoxyadenosine 5-diphosphate:oxidized-thioredoxin 2-oxidoreductase
R02019	1.17.4.1		2-Deoxyguanosine 5-diphosphate:oxidized-thioredoxin 2-oxidoreductase
R06895	1.3.99.22	Porphyrin and chlorophyll metabolism	coproporphyrinogen-III:S-adenosyl-L-methionine oxidoreductase(decarboxylating)
R00104	2.7.1.23	Nicotinate and nicotinamide metabolism	ATP:NAD+ 2-phosphotransferase
R00257	6.3.5.1		Deamido-NAD+:L-glutamine amido-ligase (AMP-forming)
R03005	2.7.7.1 | 2.7.7.18		ATP:nicotinamide-nucleotide adenylyltransferase
R03347	2.7.1.173		ATP:beta-D-ribosylnicotinate 5-phosphotransferase
R01195	1.18.1.2	NA	Ferredoxin:NADP+ oxidoreductase
R03601	2.5.1.47	NA	O3-Acetyl-L-serine acetate-lyase (adding hydrogen sulfide)
R07770	2.7.7.63	Lipoic acid metabolism	ATP:lipoate adenylyltransferase
R07771	2.7.7.63		NA
R01802	2.7.8.11	Inositol phosphate metabolism	CDP-diacylglycerol:myo-inositol 3-phosphatidyltransferase
R00200	2.7.1.40	Glycolysis / Gluconeogenesis	ATP:pyruvate 2-O-phosphotransferase
R00959	5.4.2.2 | 5.4.2.5		alpha-D-Glucose 1-phosphate 1,6-phosphomutase
R01015	5.3.1.1		D-glyceraldehyde-3-phosphate aldose-ketose-isomerase
R02569	2.3.1.12		acetyl-CoA:enzyme N6-(dihydrolipoyl)lysine S-acetyltransferase
R07618	1.8.1.4		enzyme N6-(dihydrolipoyl)lysine:NAD+ oxidoreductase
R01021	2.7.1.32	Glycerophospholipid metabolism	ATP:choline phosphotransferase
R01468	2.7.1.82		ATP:ethanolamine O-phosphotransferase
R01799	2.7.7.41		CTP:phosphatidate cytidyltransferase
R01890	2.7.7.15		CTP:choline-phosphate cytidylyltransferase
R02038	2.7.7.14		CTP:ethanolamine-phosphate cytidylyltransferase
R02057	2.7.8.1		CDPethanolamine:1,2-diacylglycerol ethanolaminephosphotransferase
R07376	2.7.8.29		L-1-phosphatidylethanolamine:L-serine phosphatidyltransferase
R02240	2.7.1.107	Glycerolipid metabolism	ATP:1,2-diacylglycerol 3-phosphotransferase
R02250	3.1.1.3		Triacylglycerol acylhydrolase
R02251	2.3.1.20		acyl-CoA:1,2-diacyl-sn-glycerol O-acyltransferase
R02687	3.1.1.3		1,2-diacyl-sn-glycerol acylhydrolase
R00885	2.7.7.13	Fructose and mannose metabolism	GTP:alpha-D-mannose-1-phosphate guanylyltransferase
R01818	5.4.2.8		D-mannose 6-phosphate 1,6-phosphomutase
R01624	2.3.1.38 | 2.3.1.85 | 2.3.1.86 | 2.3.1.180	Fatty acid biosynthesis	acetyl-CoA:[acyl-carrier-protein] S-acetyltransferase
R01626	2.3.1.39 | 2.3.1.85 | 2.3.1.86		Malonyl-CoA:[acyl-carrier-protein] S-malonyltransferase
R04355	2.3.1.41 | 2.3.1.85 | 2.3.1.86 | 2.3.1.179		Acyl-[acyl-carrier-protein]:malonyl-[acyl-carrier-protein] C-acyltransferase (decarboxylating)
R04428	4.2.1.59		(3R)-3-Hydroxybutanoyl-[acyl-carrier-protein] hydro-lyase
R04429	1.3.1.9 | 2.3.1.86		Butyryl-[acyl-carrier protein]:malonyl-CoA C-acyltransferase(decarboxylating, oxoacyl- and enoyl-reducing)
R04533	1.1.1.100 2.3.1.85 | 2.3.1.86		(3R)-3-Hydroxybutanoyl-[acyl-carrier protein]:NADP+ oxidoreductase
R04536	1.1.1.100 2.3.1.85 | 2.3.1.86		(3R)-3-Hydroxyoctanoyl-[acyl-carrier-protein]:NADP+ oxidoreductase
R04537	2.3.1.85 | 2.3.1.86 | 4.2.1.59		(3R)-3-Hydroxybutanoyl-[acyl-carrier-protein] hydro-lyase;
R04952	2.3.1.41 | 2.3.1.85 | 2.3.1.86 | 2.3.1.179		butyryl-[acyl-carrier protein]:malonyl-[acyl-carrier-protein] C-acyltransferase (decarboxylating)
R04953	1.1.1.100 2.3.1.85 | 2.3.1.86		(3R)-3-Hydroxyhexanoyl-[acyl-carrier-protein]:NADP+ oxidoreductase
R04954	2.3.1.85 | 2.3.1.86 | 4.2.1.59		(3R)-3-Hydroxybutanoyl-[acyl-carrier-protein] hydro-lyase
R04955	1.3.1.9 | 2.3.1.86		Hexanoyl-[acyl-carrier protein]:malonyl-CoA C-acyltransferase(decarboxylating, oxoacyl- and enoyl-reducing)
R04957	2.3.1.41 | 2.3.1.85 | 2.3.1.86 | 2.3.1.179		hexanoyl-[acyl-carrier protein]:malonyl-[acyl-carrier-protein] C-acyltransferase (decarboxylating)
R04958	1.3.1.9 | 2.3.1.86		Octanoyl-[acyl-carrier protein]:malonyl-CoA C-acyltransferase(decarboxylating, oxoacyl- and enoyl-reducing)
R04859	2.5.1.47 | 2.5.1.49	Cysteine and methionine metabolism	O3-acetyl-L-serine:thiosulfate 2-amino-2-carboxyethyltransferase (reducing, L-cysteine-forming);
R00405	6.2.1.5	Citrate cycle (TCA cycle)	Succinate:CoA ligase (ADP-forming)
R00416	2.7.7.23	Amino sugar and nucleotide sugar metabolism	UTP:N-acetyl-alpha-D-glucosamine-1-phosphate uridylyltransferase
R02058	2.3.1.4		acetyl-CoA:D-glucosamine-6-phosphate N-acetyltransferase
R08193	5.4.2.3		N-Acetyl-D-glucosamine 1-phosphate 1,6-phosphomutase

## Sheet: TableE5-3
Gene 1	Functional annotation of the gene 1	Gene 2	Functional annotation of the gene 2
TGME49_200320	2.4.2.8 (Hypoxanthine phosphoribosyltransferase)	TGME49_250880	2.7.1.20 (Adenosine kinase)
TGME49_200320	2.4.2.8 (Hypoxanthine phosphoribosyltransferase)	TGME49_234280	3.5.4.6 (AMP deaminase)
TGME49_207060	1.17.4.1 (Ribonucleoside-diphosphate reductase)	TGME49_294640	1.17.4.1 (Ribonucleoside-diphosphate reductase)
TGME49_272290	1.2.4.1 (Pyruvate dehydrogenase (acetyl-transferring))	TGME49_245670	2-oxoisovalerate dehydrogenase E1 alpha subunit
TGME49_259660	2.4.2.10 (Orotate phosphoribosyltransferase)	TGME49_312480	2.4.2.9 (Uracil phosphoribosyltransferase)
TGME49_265450	2.7.1.1 (Hexokinase)	TGME49_231350	2.6.1.16 (Glutamine--fructose-6-phosphate transaminase (isomerizing))
TGME49_220100	2.7.6.1 (Ribose-phosphate diphosphokinase)	TGME49_208530	nicotinate phosphoribosyltransferase [EC:6.3.4.21]
TGME49_257960	2.7.7.13 (Mannose-1-phosphate guanylyltransferase)	TGME49_272640	mannose-1-phosphate guanylyltransferase
TGME49_257510	2.7.8.1 (Ethanolaminephosphotransferase)	TGME49_261760	2.7.8.1 (Ethanolaminephosphotransferase)
TGME49_200430	3.5.4.12 (dCMP deaminase)	TGME49_207060	1.17.4.1 (Ribonucleoside-diphosphate reductase)
TGME49_200430	3.5.4.12 (dCMP deaminase)	TGME49_294640	1.17.4.1 (Ribonucleoside-diphosphate reductase)
TGME49_259690	orotidine-5'-phosphate decarboxylase [EC:4.1.1.23]	TGME49_312480	2.4.2.9 (Uracil phosphoribosyltransferase)
TGME49_223840	2.3.3.8 (ATP citrate synthase)	TGME49_266640	6.2.1.1 (Acetate--CoA ligase)
TGME49_263190	4.3.2.2 (Adenylosuccinate lyase)	TGME49_250880	2.7.1.20 (Adenosine kinase)
TGME49_260140	5.3.1.8 (Mannose-6-phosphate isomerase)	TGME49_265450	2.7.1.1 (Hexokinase)
TGME49_283780	5.3.1.9 (Glucose-6-phosphate isomerase)	TGME49_265450	2.7.1.1 (Hexokinase)
TGME49_285980	5.4.2.2 (Phosphoglucomutase)	TGME49_318580	5.4.2.2 (Phosphoglucomutase)
TGME49_279450	6.3.4.4 (Adenylosuccinate synthase)	TGME49_250880	2.7.1.20 (Adenosine kinase)
TGME49_226370	2.3.1.20 (Diacylglycerol O-acyltransferase)	TGME49_232730	2.3.1.20 (Diacylglycerol O-acyltransferase)
TGME49_320630	2.7.1.82 (Ethanolamine kinase)	TGME49_265000	choline/ethanolamine kinase [EC:2.7.1.32 2.7.1.82]
