# Supplementary material for: Metabolic Needs and Capabilities of Toxoplasma gondii through Combined Computational and Experimental Analysis
Source: PLoS Comput Biol. 2015 May 22;11(5):e1004261. doi: 10.1371/journal.pcbi.1004261 (PMC4441489; doi:10.1371/journal.pcbi.1004261)
Supplement: S6 Table — (XLSX) [file pcbi.1004261.s007.xlsx]

## Sheet: TableE6
Metabolites potentially exchanged between T. gondii and human host cell	KEGG ID	SEED ID	Chemical formula
H2O	C00001	cpd00001	H2O
Oxygen	C00007	cpd00007	O2
Orthophosphate	C00009	cpd00009	HO4P
CO2	C00011	cpd00011	CO2
Diphosphate	C00013	cpd00012	H2O7P2
Ammonia	C00014	cpd00013	H4N
Pyruvate	C00022	cpd00020	C3H3O3
L-Glutamate	C00025	cpd00023	C5H8NO4
2-Oxoglutarate	C00026	cpd00024	C5H4O5
Hydrogen peroxide	C00027	cpd00025	H2O2
Heme	C00032	cpd00028	C34H30FeN4O4
Acetate	C00033	cpd00029	C2H3O2
Oxaloacetate	C00036	cpd00032	C4H2O5
Glycine	C00037	cpd00033	C2H5NO2
L-Alanine	C00041	cpd00035	C3H7NO2
Succinate	C00042	cpd00036	C4H4O4
L-Lysine	C00047	cpd00039	C6H15N2O2
L-Aspartate	C00049	cpd00041	C4H6NO4
Glutathione	C00051	cpd00042	C10H16N3O6S
Formate	C00058	cpd00047	CHO2
L-Arginine	C00062	cpd00051	C6H15N4O2
L-Glutamine	C00064	cpd00053	C5H10N2O3
L-Serine	C00065	cpd00054	C3H7NO3
L-Methionine	C00073	cpd00060	C5H11NO2S
L-Ornithine	C00077	cpd00064	C5H13N2O2
L-Tryptophan	C00078	cpd00065	C11H12N2O2
L-Phenylalanine	C00079	cpd00066	C9H11NO2
H+	C00080	cpd00067	H
L-Tyrosine	C00082	cpd00069	C9H11NO3
Urea	C00086	cpd00073	CH4N2O
L-Cysteine	C00097	cpd00084	C3H7NO2S
Tetrahydrofolate	C00101	cpd00087	C19H21N7O6
Anthranilate	C00108	cpd00093	C7H6NO2
Glycerol	C00116	cpd00100	C3H8O3
Fumarate	C00122	cpd00106	C4H2O4
L-Leucine	C00123	cpd00107	C6H13NO2
Glutathione disulfide	C00127	cpd00111	C20H30N6O12S2
L-Histidine	C00135	cpd00119	C6H9N3O2
5,10-Methylenetetrahydrofolate	C00143	cpd00125	C20H21N7O6
Adenine	C00147	cpd00128	C5H5N5
L-Proline	C00148	cpd00129	C5H8NO2
(S)-Malate	C00149	cpd00130	C4H4O5
L-Asparagine	C00152	cpd00132	C4H8N2O3
Citrate	C00158	cpd00137	C6H5O7
Propanoate	C00163	cpd00141	C3H5O2
L-Valine	C00183	cpd00156	C5H11NO2
Glycerone	C00184	cpd00157	C3H6O3
(S)-Lactate	C00186	cpd00159	C3H5O3
L-Threonine	C00188	cpd00161	C4H9NO3
Adenosine	C00212	cpd00182	C10H13N5O4
Guanine	C00242	cpd00207	C5H5N5O
Hexadecanoic acid	C00249	cpd00214	C16H31O2
(R)-Lactate	C00256	cpd00221	C3H5O3
Hypoxanthine	C00262	cpd00226	C5H4N4O
Glycolaldehyde	C00266	cpd00229	C2H4O2
C06424	C06424	cpd03847	C14H27O2
Tetrahydrobiopterin	C00272	cpd00233	C9H15N5O3
HCO3-	C00288	cpd00242	CHO3
Inosine	C00294	cpd00246	C10H12N4O5
Orotate	C00295	cpd00247	C5H3N2O4
Isocitrate	C00311	cpd00260	C6H5O7
4-Aminobutanoate	C00334	cpd00281	C4H9NO2
(S)-Dihydroorotate	C00337	cpd00282	C5H5N2O4
Xanthine	C00385	cpd00309	C5H4N4O2
Ubiquinol	C00390	cpd11665	C15H10O7
Ubiquinone	C00399	cpd11669	C10H12N2
L-Isoleucine	C00407	cpd00322	C6H13NO2
cis-Aconitate	C00417	cpd00331	C6H3O6
Methylglyoxal	C00546	cpd00428	C3H4O2
4-Aminobenzoate	C00568	cpd00443	C7H6NO2
D-Glyceraldehyde	C00577	cpd00448	C3H6O3
Propane-1,2-diol	C00583	cpd00453	C3H8O2
O2.-	C00704	cpd00532	HO2
(9Z)-Octadecenoic acid	C00712	cpd00536	C18H33O2
Lipoate	C00725	cpd00541	C8H13O2S2
D-Sorbitol	C00794	cpd00588	C6H14O6
Hydroxymethylbilane	C01024	cpd00755	C40H38N4O17
Uroporphyrinogen III	C01051	cpd00774	C40H36N4O16
Protoporphyrinogen IX	C01079	cpd00791	C34H38N4O4
L-Glutamate 5-semialdehyde	C01165	cpd00858	C5H9NO3
Octadecanoic acid	C01530	cpd01080	C18H35O2
Coproporphyrinogen III	C03263	cpd02083	C36H40N4O8
(R)-S-Lactoylglutathione	C03451	cpd02182	C13H20N3O8S
6-Pyruvoyltetrahydropterin	C03684	cpd02315	C9H11N5O3
(S)-1-Pyrroline-5-carboxylate	C03912	cpd02431	C5H6NO2
(9Z)-Hexadecenoic acid	C08362	cpd05274	C16H29O2
S-Adenosyl-L-methionine	C00019	cpd00017	C15H23N6O5S
S-Adenosyl-L-homocysteine	C00021	cpd00019	C14H20N6O5S
D-Glucose	C00031	cpd00027	C6H12O6
Glyoxylate	C00048	cpd00040	C2HO3
Sulfate	C00059	cpd00048	O4S
Formaldehyde	C00067	cpd00055	CH2O
Ascorbate	C00072	cpd00059	C6H8O6
Acetaldehyde	C00084	cpd00071	C2H4O
Sulfite	C00094	cpd00081	HO3S
D-Fructose	C00095	cpd00082	C6H12O6
beta-Alanine	C00099	cpd00085	C3H7NO2
Uracil	C00106	cpd00092	C4H4N2O2
2-Oxobutanoate	C00109	cpd00094	C4H5O3
Choline	C00114	cpd00098	C5H14NO
D-Ribose	C00121	cpd00105	C5H10O5
D-Galactose	C00124	cpd00108	C6H12O6
Methanol	C00132	cpd00116	CH4O
myo-Inositol	C00137	cpd00121	C6H12O6
3-Methyl-2-oxobutanoic acid	C00141	cpd00123	C5H7O3
Nicotinamide	C00153	cpd00133	C6H6N2O
L-Homocysteine	C00155	cpd00135	C4H9NO2S
D-Mannose	C00159	cpd00138	C6H12O6
Glycolate	C00160	cpd00139	C2H3O3
Acetoacetate	C00164	cpd00142	C4H5O3
Phenylpyruvate	C00166	cpd00143	C9H7O3
Hydroxypyruvate	C00168	cpd00145	C3H3O4
Cholesterol	C00187	cpd00160	C27H46O
Ethanolamine	C00189	cpd00162	C2H8NO
Thymidine	C00214	cpd00184	C10H14N2O5
Arachidonate	C00219	cpd00188	C20H31O2
4-Methyl-2-oxopentanoate	C00233	cpd00200	C6H9O3
10-Formyltetrahydrofolate	C00234	cpd00201	C20H21N7O7
Pyridoxal	C00250	cpd00215	C8H9NO3
Nicotinate	C00253	cpd00218	C6H4NO2
Riboflavin	C00255	cpd00220	C17H20N4O6
D-Glycerate	C00258	cpd00223	C3H5O4
Dihydrobiopterin	C00268	cpd00231	C9H13N5O3
Androstenedione	C00280	cpd00237	C19H26O2
Hydrogen sulfide	C00283	cpd00239	C7H11O6
Uridine	C00299	cpd00249	C9H12N2O6
Pyridoxine	C00314	cpd00263	C8H11NO3
Sphingosine	C00319	cpd00267	C18H38NO2
Thiosulfate	C00320	cpd00268	O3S2
2-Oxoadipate	C00322	cpd00269	C6H6O5
D-Glucosamine	C00329	cpd00276	C6H14NO5
Deoxyguanosine	C00330	cpd00277	C10H13N5O4
3,4-Dihydroxy-L-phenylalanine	C00355	cpd00291	C9H11NO4
Thiamine	C00378	cpd00305	C12H17N4OS
Xylitol	C00379	cpd00306	C5H12O5
Guanosine	C00387	cpd00311	C10H13N5O5
Progesterone	C00410	cpd00325	C21H30O2
Dihydrofolate	C00415	cpd00330	C19H19N7O6
Prostaglandin H2	C00427	cpd00336	C20H31O5
5-Aminolevulinate	C00430	cpd00338	C5H9NO3
N-Carbamoyl-L-aspartate	C00438	cpd00343	C5H6N2O5
5,10-Methenyltetrahydrofolate	C00445	cpd00347	C20H20N7O6
Estrone	C00468	cpd00362	C18H22O2
Cytidine	C00475	cpd00367	C6H12N2O4S2
L-Cystine	C00491	cpd00381	C6H12N2O4S2
Folate	C00504	cpd00393	C19H17N7O6
L-Cysteate	C00506	cpd00395	C3H6NO5S
Deoxyuridine	C00526	cpd00412	C9H12N2O5
L-Arabitol	C00532	cpd00417	C5H12O5
Pyridoxamine	C00534	cpd00419	C8H13N2O2
Testosterone	C00535	cpd00420	C19H28O2
Deoxyadenosine	C00559	cpd00438	C10H13N5O3
Betaine aldehyde	C00576	cpd00447	C5H12NO
Phenylacetaldehyde	C00601	cpd00464	C8H8O
3-Sulfino-L-alanine	C00606	cpd00467	C3H6NO4S
3-Hydroxyanthranilate	C00632	cpd00483	C7H6NO3
Prostaglandin F2alpha	C00639	cpd00488	C20H33O5
4-Hydroxyphenylacetate	C00642	cpd00489	C8H8O3
5-Hydroxy-L-tryptophan	C00643	cpd00490	C11H12N2O3
gamma-L-Glutamyl-L-cysteine	C00669	cpd00506	C8H13N2O5S
(S)-3-Methyl-2-oxopentanoic acid	C00671	cpd00508	C6H9O3
Betaine	C00719	cpd00540	C5H11NO2
Pantetheine	C00831	cpd00620	C11H22N2O4S
Sphinganine	C00836	cpd00623	C18H40NO2
Pantothenate	C00864	cpd00644	C9H16NO5
Deoxycytidine	C00881	cpd00654	C9H13N3O4
Porphobilinogen	C00931	cpd00689	C10H13N2O4
(R)-Lactaldehyde	C00937	cpd00693	C3H6O2
2-Oxoglutaramate	C00940	cpd00695	C5H6NO4
Estradiol-17beta	C00951	cpd00702	C18H24O2
L-2-Aminoadipate	C00956	cpd00705	C6H10NO4
Mercaptopyruvate	C00957	cpd00706	C3H3O3S
S-Formylglutathione	C01031	cpd00759	C11H16N3O7S
Monodehydroascorbate	C01041	cpd00766	C6H7O6
Hydroxyproline	C01157	cpd00851	C5H8NO3
3,4-Dihydroxyphenylacetate	C01161	cpd00854	C8H7O4
3-(4-Hydroxyphenyl)pyruvate	C01179	cpd00868	C9H7O4
Cys-Gly	C01419	cpd01017	C5H10N2O3S
Linoleate	C01595	cpd01122	C18H31O2
Galactitol	C01697	cpd01171	C6H14O6
Xanthosine	C01762	cpd01217	C10H12N4O6
Deoxyribose	C01801	cpd01242	C5H10O4
Thiocysteine	C01962	cpd01347	C3H7NO2S2
2-Methylcitrate	C02225	cpd01501	C7H7O7
Cystathionine	C00542	cpd00424	C7H14N2O4S
3-Dehydrosphinganine	C02934	cpd01879	C18H38NO2
Nicotinamide-beta-riboside	C03150	cpd02016	C11H15N2O5
11-Deoxycorticosterone	C03205	cpd02047	C21H30O3
4-Hydroxyphenylacetaldehyde	C03765	cpd02361	C8H8O2
Dihydrotestosterone	C03917	cpd02435	C19H30O2
3,4-Dihydroxyphenylacetaldehyde	C04043	cpd02500	C8H8O3
L-2-Aminoadipate 6-semialdehyde	C04076	cpd02522	C6H11NO3
N-((R)-Pantothenoyl)-L-cysteine	C04079	cpd02524	C12H21N2O6S
6-Lactoyl-5,6,7,8-tetrahydropterin	C04244	cpd02608	C9H13N5O3
L-1-Pyrroline-3-hydroxy-5-carboxylate	C04281	cpd02625	C5H6NO3
11beta-Hydroxyandrost-4-ene-3,17-dione	C05284	cpd03135	C19H26O3
16alpha-Hydroxyestrone	C05300	cpd03145	C18H22O3
5(S)-HPETE	C05356	cpd03176	C20H31O4
Oxalosuccinate	C05379	cpd03187	C6H3O7
Deoxyinosine	C05512	cpd03279	C10H12N4O4
3-Sulfinylpyruvate	C05527	cpd03284	C3H2O5S
3-Sulfopyruvate	C05528	cpd03285	C3H2O6S
3,4-Dihydroxyphenylethyleneglycol	C05576	cpd03306	C8H10O4
3,4-Dihydroxymandelaldehyde	C05577	cpd03307	C8H8O4
3,4-Dihydroxymandelate	C05580	cpd03310	C8H7O5
3-Methoxy-4-hydroxyphenylacetaldehyde	C05581	cpd03311	C9H10O3
Homovanillate	C05582	cpd03312	C9H9O4
3-Methoxy-4-hydroxyphenylglycolaldehyde	C05583	cpd03313	C9H10O4
3-Methoxy-4-hydroxymandelate	C05584	cpd03314	C9H9O5
3-Aminopropanal	C05665	cpd01504	C3H8NO
Selenate	C05697	cpd03396	H2O4Se
Methylimidazole acetaldehyde	C05827	cpd03458	C6H8N2O
Methylimidazoleacetic acid	C05828	cpd03459	C6H7N2O2
Nicotinate D-ribonucleoside	C05841	cpd03471	C11H13NO6
15(S)-HPETE	C05966	cpd03555	C20H31O4
Adipate	C06104	cpd03642	C6H8O4
(9Z,12Z,15Z)-Octadecatrienoic acid	C06427	cpd03850	C18H29O2
Phenylacetic acid	C07086	cpd00430	C8H7O2
(S)-3-Sulfolactate	C11499	cpd08338	C3H4O6S
S-(Hydroxymethyl)glutathione	C14180	cpd09879	C11H18N3O7S
Fe2+	C14818	cpd10515	Fe
4a-Hydroxytetrahydrobiopterin	C15522	cpd03897	C9H15N5O4
5-Methyltetrahydrofolate	C00440	cpd00345	C20H23N7O6
4-Acetamidobutanoate	C02946	cpd01889	C6H10NO3
8,11,14-Icosatrienoate	C03242	cpd02077	C20H33O2
Arachidic acid	C06425	cpd03848	C20H39O2
gamma-Linolenic acid	C06426	cpd03849	C18H29O2
Eicosapentaenoic acid	C06428	cpd03851	C20H29O2
Docosahexaenoic acid	C06429	cpd03852	C22H31O2
Dodecanoic acid	C02679	cpd01741	C12H23O2
